# Supplementary material for: 1-(2,6-Diiso­propyl­phen­yl)-1H-benzimidazole
Source: Acta Crystallogr Sect E Struct Rep Online. 2013 Jul 27;69(Pt 8):o1330. doi: 10.1107/S1600536813020473 (PMC3793814; doi:10.1107/S1600536813020473)
Supplement: Supplementary file 1 [file e-69-o1330-sup1.cif]

##############################################################################
#                                                                            #
# This CIF contains the data in a paper accepted for publication in          #
# Acta Crystallographica Section E. It conforms to the requirements of       #
# Notes for Authors for Acta Crystallographica Section E, and has been       #
# peer reviewed under the auspices of the IUCr Commission on Journals.       #
#                                                                            #
# Full details of the Crystallographic Information File format               #
# are given in the paper "The Crystallographic Information File (CIF):       #
# a New Standard Archive File for Crystallography" by S. R. Hall, F. H.      #
# Allen and I. D. Brown [Acta Cryst. (1991), A47, 655-685].                  #
#                                                                            #
# The current version of the core CIF dictionary is obtainable from          #
# ftp://ftp.iucr.org/pub/cif_core.dic.                                       #
#                                                                            #
# Software is freely available for graphical display of the structure(s)     #
# in this CIF. For information consult the CIF software page                 #
# http://www.iucr.org/resources/cif/software.                                #
#                                                                            #
# This file may be used for bona fide research purposes within the           #
# scientific community so long as proper attribution is given to the journal # 
# article from which it was obtained.                                        #
#                                                                            #
##############################################################################
data_I
_audit_creation_method     SHELXL-97
_chemical_name_systematic
;
1-(2,6-Diisopropylphenyl)-1<i>H</i>-benzimidazole
;
_chemical_name_common     ?
_chemical_formula_moiety     'C19 H22 N2'
_chemical_formula_sum     'C19 H22 N2'
_chemical_formula_iupac     'C19 H22 N2'
_chemical_formula_weight     278.39
_chemical_melting_point     ?
_symmetry_cell_setting     orthorhombic
_symmetry_space_group_name_H-M     'P 21 21 21'
_symmetry_space_group_name_Hall     'P 2ac 2ab'
loop_
    _symmetry_equiv_pos_as_xyz
    'x, y, z'
    '-x+1/2, -y, z+1/2'
    '-x, y+1/2, -z+1/2'
    'x+1/2, -y+1/2, -z'
_cell_length_a     6.6471(8)
_cell_length_b     14.1216(18)
_cell_length_c     17.285(2)
_cell_angle_alpha     90.00
_cell_angle_beta     90.00
_cell_angle_gamma     90.00
_cell_volume     1622.5(4)
_cell_formula_units_Z     4
_cell_measurement_reflns_used     5376
_cell_measurement_theta_min     2.36
_cell_measurement_theta_max     27.06
_cell_measurement_temperature     173(2)
_exptl_crystal_description     'block'
_exptl_crystal_colour     'colorless'
_exptl_crystal_size_max     0.44
_exptl_crystal_size_mid     0.42
_exptl_crystal_size_min     0.28
_exptl_crystal_density_diffrn     1.140
_exptl_crystal_density_meas     ?
_exptl_crystal_density_method     'not measured'
_exptl_crystal_F_000     600
_exptl_absorpt_coefficient_mu     0.067
_exptl_absorpt_correction_type     multi-scan
_exptl_absorpt_process_details     '(SADABS; Bruker, 2008)'
_exptl_absorpt_correction_T_min     0.9712
_exptl_absorpt_correction_T_max     0.9815
_exptl_special_details     ?
_diffrn_ambient_temperature     173(2)
_diffrn_radiation_type     MoK\a
_diffrn_radiation_wavelength     0.71073
_diffrn_radiation_source     'fine-focus sealed tube'
_diffrn_radiation_monochromator     graphite
_diffrn_measurement_device_type     'Bruker APEXII CCD area-detector'
_diffrn_measurement_method     'phi and omega scans'
_diffrn_detector_area_resol_mean     0
_diffrn_reflns_number     9716
_diffrn_reflns_av_R_equivalents     0.0204
_diffrn_reflns_av_sigmaI/netI     0.0240
_diffrn_reflns_theta_min     1.86
_diffrn_reflns_theta_max     27.12
_diffrn_reflns_theta_full     27.12
_diffrn_measured_fraction_theta_max     0.990
_diffrn_measured_fraction_theta_full     0.990
_diffrn_reflns_limit_h_min     -8
_diffrn_reflns_limit_h_max     8
_diffrn_reflns_limit_k_min     -18
_diffrn_reflns_limit_k_max     16
_diffrn_reflns_limit_l_min     -18
_diffrn_reflns_limit_l_max     22
_diffrn_standards_number     0
_diffrn_standards_interval_count     0
_diffrn_standards_interval_time     0
_diffrn_standards_decay_%     0
_reflns_number_total     3551
_reflns_number_gt     3133
_reflns_threshold_expression     I>2\s(I)
_refine_ls_structure_factor_coef     Fsqd
_refine_ls_matrix_type     full
_refine_ls_R_factor_all     0.0422
_refine_ls_R_factor_gt     0.0349
_refine_ls_wR_factor_gt     0.0835
_refine_ls_wR_factor_ref     0.0879
_refine_ls_goodness_of_fit_ref     1.084
_refine_ls_restrained_S_all     1.084
_refine_ls_number_reflns     3551
_refine_ls_number_parameters     194
_refine_ls_number_restraints     0
_refine_ls_hydrogen_treatment     constr
_refine_ls_weighting_scheme     calc
_refine_ls_weighting_details
         'calc w=1/[\s^2^(Fo^2^)+(0.0411P)^2^+0.2264P] where P=(Fo^2^+2Fc^2^)/3'
_atom_sites_solution_hydrogens     geom
_atom_sites_solution_primary     direct
_atom_sites_solution_secondary     difmap
_refine_ls_shift/su_max     0.000
_refine_ls_shift/su_mean     0.000
_refine_diff_density_max     0.158
_refine_diff_density_min     -0.159
_refine_ls_extinction_method     none
_refine_ls_extinction_coef     ?
_refine_ls_abs_structure_details     ?
_refine_ls_abs_structure_Flack     ?
loop_
    _atom_type_symbol
    _atom_type_description
    _atom_type_scat_dispersion_real
    _atom_type_scat_dispersion_imag
    _atom_type_scat_source
    'C' 'C' 0.0033 0.0016
                         'International Tables Vol C Tables 4.2.6.8 and 6.1.1.4'
    'H' 'H' 0.0000 0.0000
                         'International Tables Vol C Tables 4.2.6.8 and 6.1.1.4'
    'N' 'N' 0.0061 0.0033
                         'International Tables Vol C Tables 4.2.6.8 and 6.1.1.4'
_computing_data_collection     'APEX2 (Bruker, 2008)'
_computing_cell_refinement     'SAINT (Bruker, 2008)'
_computing_data_reduction     'SAINT (Bruker, 2008)'
_computing_structure_solution     'SHELXS97 (Sheldrick, 2008)'
_computing_structure_refinement     'SHELXL97 (Sheldrick, 2008)'
_computing_molecular_graphics     'SHELXTL (Sheldrick, 2008)'
_computing_publication_material     'SHELXL97 (Sheldrick, 2008)'
loop_
    _atom_site_type_symbol
    _atom_site_label
    _atom_site_fract_x
    _atom_site_fract_y
    _atom_site_fract_z
    _atom_site_U_iso_or_equiv
    _atom_site_adp_type
    _atom_site_calc_flag
    _atom_site_refinement_flags
    _atom_site_occupancy
    _atom_site_symmetry_multiplicity
    _atom_site_disorder_assembly
    _atom_site_disorder_group
    C C1 1.2274(2) 0.79599(10) 0.29080(8) 0.0303(3) Uani d . 1 1 . .
    H H1 1.2920 0.7885 0.3394 0.036 Uiso calc R 1 1 . .
    N N1 1.32623(17) 0.80167(9) 0.22581(7) 0.0335(3) Uani d . 1 1 . .
    C C2 1.17791(19) 0.81252(9) 0.17010(8) 0.0262(3) Uani d . 1 1 . .
    N N2 1.02227(16) 0.80177(8) 0.28307(6) 0.0243(2) Uani d . 1 1 . .
    C C3 1.1940(2) 0.82181(10) 0.08970(8) 0.0327(3) Uani d . 1 1 . .
    H H3 1.3217 0.8218 0.0650 0.039 Uiso calc R 1 1 . .
    C C4 1.0203(2) 0.83093(11) 0.04764(8) 0.0366(3) Uani d . 1 1 . .
    H H4 1.0285 0.8375 -0.0070 0.044 Uiso calc R 1 1 . .
    C C5 0.8308(2) 0.83080(11) 0.08327(8) 0.0347(3) Uani d . 1 1 . .
    H H5 0.7138 0.8373 0.0522 0.042 Uiso calc R 1 1 . .
    C C6 0.8096(2) 0.82147(10) 0.16281(8) 0.0284(3) Uani d . 1 1 . .
    H H6 0.6814 0.8211 0.1872 0.034 Uiso calc R 1 1 . .
    C C7 0.9866(2) 0.81270(8) 0.20455(7) 0.0234(3) Uani d . 1 1 . .
    C C8 0.87636(19) 0.80084(9) 0.34461(7) 0.0227(3) Uani d . 1 1 . .
    C C9 0.8510(2) 0.88320(9) 0.38878(7) 0.0254(3) Uani d . 1 1 . .
    C C10 0.9634(2) 0.97431(10) 0.37135(8) 0.0324(3) Uani d . 1 1 . .
    H H10 1.0380 0.9652 0.3217 0.039 Uiso calc R 1 1 . .
    C C11 0.8185(3) 1.05673(13) 0.36039(13) 0.0604(6) Uani d . 1 1 . .
    H H11A 0.7243 1.0419 0.3185 0.091 Uiso calc R 1 1 . .
    H H11B 0.8946 1.1140 0.3472 0.091 Uiso calc R 1 1 . .
    H H11C 0.7436 1.0674 0.4084 0.091 Uiso calc R 1 1 . .
    C C12 1.1172(4) 0.99708(15) 0.43400(12) 0.0645(6) Uani d . 1 1 . .
    H H12A 1.0480 1.0063 0.4835 0.097 Uiso calc R 1 1 . .
    H H12B 1.1898 1.0550 0.4202 0.097 Uiso calc R 1 1 . .
    H H12C 1.2127 0.9445 0.4386 0.097 Uiso calc R 1 1 . .
    C C13 0.7136(2) 0.87915(10) 0.44978(8) 0.0303(3) Uani d . 1 1 . .
    H H13 0.6941 0.9334 0.4815 0.036 Uiso calc R 1 1 . .
    C C14 0.6056(2) 0.79775(11) 0.46485(8) 0.0315(3) Uani d . 1 1 . .
    H H14 0.5136 0.7963 0.5069 0.038 Uiso calc R 1 1 . .
    C C15 0.6306(2) 0.71811(10) 0.41892(8) 0.0292(3) Uani d . 1 1 . .
    H H15 0.5532 0.6630 0.4292 0.035 Uiso calc R 1 1 . .
    C C16 0.76747(19) 0.71788(10) 0.35795(7) 0.0249(3) Uani d . 1 1 . .
    C C17 0.8059(2) 0.62843(10) 0.31125(8) 0.0303(3) Uani d . 1 1 . .
    H H17 0.8567 0.6479 0.2592 0.036 Uiso calc R 1 1 . .
    C C18 0.9704(3) 0.56985(11) 0.35044(10) 0.0421(4) Uani d . 1 1 . .
    H H18A 1.0924 0.6083 0.3557 0.063 Uiso calc R 1 1 . .
    H H18B 0.9999 0.5138 0.3189 0.063 Uiso calc R 1 1 . .
    H H18C 0.9244 0.5499 0.4018 0.063 Uiso calc R 1 1 . .
    C C19 0.6166(3) 0.56884(13) 0.29914(12) 0.0534(5) Uani d . 1 1 . .
    H H19A 0.5719 0.5432 0.3489 0.080 Uiso calc R 1 1 . .
    H H19B 0.6465 0.5166 0.2636 0.080 Uiso calc R 1 1 . .
    H H19C 0.5101 0.6085 0.2771 0.080 Uiso calc R 1 1 . .
loop_
    _atom_site_aniso_label
    _atom_site_aniso_U_11
    _atom_site_aniso_U_22
    _atom_site_aniso_U_33
    _atom_site_aniso_U_12
    _atom_site_aniso_U_13
    _atom_site_aniso_U_23
    C1 0.0239(6) 0.0333(8) 0.0338(7) 0.0025(6) -0.0026(6) 0.0005(6)
    N1 0.0241(6) 0.0388(7) 0.0375(7) 0.0032(5) 0.0041(5) 0.0009(5)
    C2 0.0238(6) 0.0226(6) 0.0324(7) -0.0001(5) 0.0043(5) -0.0012(5)
    N2 0.0211(5) 0.0284(6) 0.0234(5) 0.0027(5) 0.0009(4) -0.0005(4)
    C3 0.0331(7) 0.0323(8) 0.0325(7) -0.0025(6) 0.0124(6) -0.0023(6)
    C4 0.0451(9) 0.0407(8) 0.0239(7) -0.0053(7) 0.0070(7) -0.0005(6)
    C5 0.0328(8) 0.0425(8) 0.0286(7) -0.0065(7) -0.0041(6) 0.0019(6)
    C6 0.0232(6) 0.0348(8) 0.0271(7) -0.0021(6) 0.0015(5) -0.0005(6)
    C7 0.0265(6) 0.0193(6) 0.0244(6) -0.0011(5) 0.0041(5) -0.0013(5)
    C8 0.0197(6) 0.0294(7) 0.0189(6) 0.0034(5) -0.0001(5) 0.0015(5)
    C9 0.0260(6) 0.0271(7) 0.0232(6) 0.0022(5) -0.0026(5) 0.0014(5)
    C10 0.0404(8) 0.0262(7) 0.0305(7) -0.0017(6) 0.0044(6) -0.0009(5)
    C11 0.0707(13) 0.0352(9) 0.0754(13) 0.0121(9) 0.0173(11) 0.0173(9)
    C12 0.0756(14) 0.0544(12) 0.0634(13) -0.0329(11) -0.0177(11) 0.0042(9)
    C13 0.0354(7) 0.0303(7) 0.0254(7) 0.0052(6) 0.0029(6) -0.0026(6)
    C14 0.0283(7) 0.0431(8) 0.0232(7) 0.0030(6) 0.0054(5) 0.0025(6)
    C15 0.0271(7) 0.0322(7) 0.0283(7) -0.0034(6) -0.0003(6) 0.0056(6)
    C16 0.0249(6) 0.0274(7) 0.0226(6) 0.0028(5) -0.0039(5) 0.0014(5)
    C17 0.0374(8) 0.0274(7) 0.0262(7) -0.0015(6) -0.0019(6) -0.0018(5)
    C18 0.0470(10) 0.0309(8) 0.0485(9) 0.0066(7) -0.0081(8) -0.0062(7)
    C19 0.0466(10) 0.0429(10) 0.0706(13) -0.0067(8) -0.0106(10) -0.0192(9)
_geom_special_details
;
All e.s.d.'s (except the e.s.d. in the dihedral angle between two l.s. planes)
are estimated using the full covariance matrix. The cell e.s.d.'s are taken
into account individually in the estimation of e.s.d.'s in distances, angles
and torsion angles; correlations between e.s.d.'s in cell parameters are only
used when they are defined by crystal symmetry. An approximate (isotropic)
treatment of cell e.s.d.'s is used for estimating e.s.d.'s involving l.s.
planes.
;
loop_
    _geom_bond_atom_site_label_1
    _geom_bond_atom_site_label_2
    _geom_bond_site_symmetry_2
    _geom_bond_distance
    _geom_bond_publ_flag
    C1 N1 . 1.3038(18) ?
    C1 N2 . 1.3725(16) ?
    C1 H1 . 0.9500 ?
    N1 C2 . 1.3868(18) ?
    C2 C3 . 1.400(2) ?
    C2 C7 . 1.4044(18) ?
    N2 C7 . 1.3865(16) ?
    N2 C8 . 1.4396(15) ?
    C3 C4 . 1.370(2) ?
    C3 H3 . 0.9500 ?
    C4 C5 . 1.402(2) ?
    C4 H4 . 0.9500 ?
    C5 C6 . 1.388(2) ?
    C5 H5 . 0.9500 ?
    C6 C7 . 1.3857(18) ?
    C6 H6 . 0.9500 ?
    C8 C16 . 1.3963(19) ?
    C8 C9 . 1.4013(18) ?
    C9 C13 . 1.3961(19) ?
    C9 C10 . 1.5181(19) ?
    C10 C11 . 1.522(2) ?
    C10 C12 . 1.524(2) ?
    C10 H10 . 1.0000 ?
    C11 H11A . 0.9800 ?
    C11 H11B . 0.9800 ?
    C11 H11C . 0.9800 ?
    C12 H12A . 0.9800 ?
    C12 H12B . 0.9800 ?
    C12 H12C . 0.9800 ?
    C13 C14 . 1.380(2) ?
    C13 H13 . 0.9500 ?
    C14 C15 . 1.387(2) ?
    C14 H14 . 0.9500 ?
    C15 C16 . 1.3924(19) ?
    C15 H15 . 0.9500 ?
    C16 C17 . 1.5207(19) ?
    C17 C19 . 1.528(2) ?
    C17 C18 . 1.529(2) ?
    C17 H17 . 1.0000 ?
    C18 H18A . 0.9800 ?
    C18 H18B . 0.9800 ?
    C18 H18C . 0.9800 ?
    C19 H19A . 0.9800 ?
    C19 H19B . 0.9800 ?
    C19 H19C . 0.9800 ?
loop_
    _geom_angle_atom_site_label_1
    _geom_angle_atom_site_label_2
    _geom_angle_atom_site_label_3
    _geom_angle_site_symmetry_1
    _geom_angle_site_symmetry_3
    _geom_angle
    _geom_angle_publ_flag
    N1 C1 N2 . . 114.39(12) ?
    N1 C1 H1 . . 122.8 ?
    N2 C1 H1 . . 122.8 ?
    C1 N1 C2 . . 104.30(11) ?
    N1 C2 C3 . . 130.20(12) ?
    N1 C2 C7 . . 110.46(11) ?
    C3 C2 C7 . . 119.33(12) ?
    C1 N2 C7 . . 105.78(11) ?
    C1 N2 C8 . . 126.64(11) ?
    C7 N2 C8 . . 127.52(11) ?
    C4 C3 C2 . . 118.11(13) ?
    C4 C3 H3 . . 120.9 ?
    C2 C3 H3 . . 120.9 ?
    C3 C4 C5 . . 121.57(13) ?
    C3 C4 H4 . . 119.2 ?
    C5 C4 H4 . . 119.2 ?
    C6 C5 C4 . . 121.77(14) ?
    C6 C5 H5 . . 119.1 ?
    C4 C5 H5 . . 119.1 ?
    C7 C6 C5 . . 115.96(12) ?
    C7 C6 H6 . . 122.0 ?
    C5 C6 H6 . . 122.0 ?
    C6 C7 N2 . . 131.68(12) ?
    C6 C7 C2 . . 123.26(11) ?
    N2 C7 C2 . . 105.06(11) ?
    C16 C8 C9 . . 122.96(11) ?
    C16 C8 N2 . . 118.61(11) ?
    C9 C8 N2 . . 118.43(11) ?
    C13 C9 C8 . . 117.14(12) ?
    C13 C9 C10 . . 120.43(12) ?
    C8 C9 C10 . . 122.42(12) ?
    C9 C10 C11 . . 111.19(13) ?
    C9 C10 C12 . . 111.60(13) ?
    C11 C10 C12 . . 110.58(15) ?
    C9 C10 H10 . . 107.8 ?
    C11 C10 H10 . . 107.8 ?
    C12 C10 H10 . . 107.8 ?
    C10 C11 H11A . . 109.5 ?
    C10 C11 H11B . . 109.5 ?
    H11A C11 H11B . . 109.5 ?
    C10 C11 H11C . . 109.5 ?
    H11A C11 H11C . . 109.5 ?
    H11B C11 H11C . . 109.5 ?
    C10 C12 H12A . . 109.5 ?
    C10 C12 H12B . . 109.5 ?
    H12A C12 H12B . . 109.5 ?
    C10 C12 H12C . . 109.5 ?
    H12A C12 H12C . . 109.5 ?
    H12B C12 H12C . . 109.5 ?
    C14 C13 C9 . . 121.13(13) ?
    C14 C13 H13 . . 119.4 ?
    C9 C13 H13 . . 119.4 ?
    C13 C14 C15 . . 120.34(12) ?
    C13 C14 H14 . . 119.8 ?
    C15 C14 H14 . . 119.8 ?
    C14 C15 C16 . . 120.90(13) ?
    C14 C15 H15 . . 119.5 ?
    C16 C15 H15 . . 119.5 ?
    C15 C16 C8 . . 117.50(12) ?
    C15 C16 C17 . . 120.90(12) ?
    C8 C16 C17 . . 121.48(11) ?
    C16 C17 C19 . . 113.06(12) ?
    C16 C17 C18 . . 109.53(11) ?
    C19 C17 C18 . . 110.57(13) ?
    C16 C17 H17 . . 107.8 ?
    C19 C17 H17 . . 107.8 ?
    C18 C17 H17 . . 107.8 ?
    C17 C18 H18A . . 109.5 ?
    C17 C18 H18B . . 109.5 ?
    H18A C18 H18B . . 109.5 ?
    C17 C18 H18C . . 109.5 ?
    H18A C18 H18C . . 109.5 ?
    H18B C18 H18C . . 109.5 ?
    C17 C19 H19A . . 109.5 ?
    C17 C19 H19B . . 109.5 ?
    H19A C19 H19B . . 109.5 ?
    C17 C19 H19C . . 109.5 ?
    H19A C19 H19C . . 109.5 ?
    H19B C19 H19C . . 109.5 ?
loop_
    _geom_torsion_atom_site_label_1
    _geom_torsion_atom_site_label_2
    _geom_torsion_atom_site_label_3
    _geom_torsion_atom_site_label_4
    _geom_torsion_site_symmetry_1
    _geom_torsion_site_symmetry_2
    _geom_torsion_site_symmetry_3
    _geom_torsion_site_symmetry_4
    _geom_torsion
    _geom_torsion_publ_flag
    N2 C1 N1 C2 . . . . 0.30(16) ?
    C1 N1 C2 C3 . . . . -179.65(15) ?
    C1 N1 C2 C7 . . . . -0.23(15) ?
    N1 C1 N2 C7 . . . . -0.25(16) ?
    N1 C1 N2 C8 . . . . -177.75(12) ?
    N1 C2 C3 C4 . . . . 179.48(14) ?
    C7 C2 C3 C4 . . . . 0.1(2) ?
    C2 C3 C4 C5 . . . . -0.2(2) ?
    C3 C4 C5 C6 . . . . 0.0(2) ?
    C4 C5 C6 C7 . . . . 0.2(2) ?
    C5 C6 C7 N2 . . . . -179.57(13) ?
    C5 C6 C7 C2 . . . . -0.32(19) ?
    C1 N2 C7 C6 . . . . 179.44(14) ?
    C8 N2 C7 C6 . . . . -3.1(2) ?
    C1 N2 C7 C2 . . . . 0.09(14) ?
    C8 N2 C7 C2 . . . . 177.56(12) ?
    N1 C2 C7 C6 . . . . -179.34(13) ?
    C3 C2 C7 C6 . . . . 0.16(19) ?
    N1 C2 C7 N2 . . . . 0.09(14) ?
    C3 C2 C7 N2 . . . . 179.58(12) ?
    C1 N2 C8 C16 . . . . -103.40(15) ?
    C7 N2 C8 C16 . . . . 79.63(16) ?
    C1 N2 C8 C9 . . . . 76.19(17) ?
    C7 N2 C8 C9 . . . . -100.77(14) ?
    C16 C8 C9 C13 . . . . 1.78(19) ?
    N2 C8 C9 C13 . . . . -177.79(12) ?
    C16 C8 C9 C10 . . . . -177.13(12) ?
    N2 C8 C9 C10 . . . . 3.30(18) ?
    C13 C9 C10 C11 . . . . -54.09(19) ?
    C8 C9 C10 C11 . . . . 124.78(15) ?
    C13 C9 C10 C12 . . . . 69.89(19) ?
    C8 C9 C10 C12 . . . . -111.24(16) ?
    C8 C9 C13 C14 . . . . -1.0(2) ?
    C10 C9 C13 C14 . . . . 177.94(13) ?
    C9 C13 C14 C15 . . . . -0.5(2) ?
    C13 C14 C15 C16 . . . . 1.4(2) ?
    C14 C15 C16 C8 . . . . -0.60(19) ?
    C14 C15 C16 C17 . . . . 175.54(13) ?
    C9 C8 C16 C15 . . . . -1.00(18) ?
    N2 C8 C16 C15 . . . . 178.57(11) ?
    C9 C8 C16 C17 . . . . -177.12(12) ?
    N2 C8 C16 C17 . . . . 2.45(18) ?
    C15 C16 C17 C19 . . . . 36.52(19) ?
    C8 C16 C17 C19 . . . . -147.49(14) ?
    C15 C16 C17 C18 . . . . -87.28(16) ?
    C8 C16 C17 C18 . . . . 88.71(15) ?
loop_
    _geom_hbond_atom_site_label_D
    _geom_hbond_atom_site_label_H
    _geom_hbond_atom_site_label_A
    _geom_hbond_site_symmetry_A
    _geom_hbond_distance_DH
    _geom_hbond_distance_HA
    _geom_hbond_distance_DA
    _geom_hbond_angle_DHA
    C6 H6 N1 1_455 0.95 2.47 3.4040(18) 168
    C14 H14 Cg3 4_466 0.9500 2.68 3.5908(16) 150
    C18 H18B Cg2 3_745 0.9800 2.79 3.5314(17) 125
data_New_Global_Publ_Block
_journal_date_recd_electronic     2013-06-19
_journal_date_accepted     2013-07-23
_journal_name_full     'Acta Crystallographica, Section E'
_journal_year     2013
_journal_volume     69
_journal_issue      8
_journal_page_first     o1330
_journal_page_last     o1330
_journal_paper_category     QO
_journal_paper_doi     10.1107/S1600536813020473
_journal_coeditor_code     BG2510
_publ_contact_author_name     'Sha Lai'
_publ_contact_author_address
;
Pharmaceutical Department of The First Affiliated Hospital of
Guangdong Pharmaceutical University,
Clinical Pharmacy Department of Guangdong Pharmaceutical University,
Guangzhou 510080,
People's Republic of China
;
_publ_contact_author_email     'puma_0003@163.com'
_publ_contact_author_fax     ?
_publ_contact_author_phone     '020-61321787'
_publ_section_title
;
1-(2,6-Diisopropylphenyl)-1<i>H</i>-benzimidazole
;
loop_
    _publ_author_name
    _publ_author_footnote
    _publ_author_address
    'Lai, Sha' .
;
Pharmaceutical Department of The First Affiliated Hospital of Guangdong
Pharmaceutical University
Clinical Pharmacy Department of Guangdong Pharmaceutical University
Guangzhou 510080,
People's Republic of China
;
    'Chen, Yong' .
;
Pharmaceutical Department of The First Affiliated Hospital of Guangdong
Pharmaceutical University
Clinical Pharmacy Department of Guangdong Pharmaceutical University
Guangzhou 510080,
People's Republic of China
;
    'Li, Yan' .
;
Pharmaceutical Department of The First Affiliated Hospital of Guangdong
Pharmaceutical University
Clinical Pharmacy Department of Guangdong Pharmaceutical University
Guangzhou 510080,
People's Republic of China
;
    'Shen, Yonggang' .
;
Pharmaceutical Department of The First Affiliated Hospital of Guangdong
Pharmaceutical University
Clinical Pharmacy Department of Guangdong Pharmaceutical University
Guangzhou 510080,
People's Republic of China
;
    'Wu, Hongwei' .
;
Pharmaceutical Department of The First Affiliated Hospital of Guangdong
Pharmaceutical University
Clinical Pharmacy Department of Guangdong Pharmaceutical University
Guangzhou 510080,
People's Republic of China
;
