# Supplementary material for: 1-(2,6-Diiso­propyl­phen­yl)-1H-benzimidazole
Source: Acta Crystallogr Sect E Struct Rep Online. 2013 Jul 27;69(Pt 8):o1330. doi: 10.1107/S1600536813020473 (PMC3793814; doi:10.1107/S1600536813020473)
Supplement: Supplementary file 2 [file e-69-o1330-Isup2.hkl]

# 
# h,k,l, Fc-squared, Fo-squared, sigma(Fo-squared) and status flag 
# 
data_I
_shelx_title ' 05231m in P2(1)2(1)2(1)' 
_shelx_refln_list_code          4 
_shelx_F_calc_maximum      162.57 
_exptl_crystal_F_000       600.00 
_reflns_d_resolution_high  0.7795 
 
loop_ 
 _symmetry_equiv_pos_as_xyz 
 'x, y, z' 
 '-x+1/2, -y, z+1/2' 
 '-x, y+1/2, -z+1/2' 
 'x+1/2, -y+1/2, -z' 
 
_cell_length_a     6.6471 
_cell_length_b    14.1216 
_cell_length_c    17.2854 
_cell_angle_alpha  90.000 
_cell_angle_beta   90.000 
_cell_angle_gamma  90.000 
 
_shelx_F_squared_multiplier     1.000 
 
loop_ 
 _refln_index_h 
 _refln_index_k 
 _refln_index_l 
 _refln_F_squared_calc 
 _refln_F_squared_meas 
 _refln_F_squared_sigma 
 _refln_observed_status 
   2   0   0     1648.75     1660.20     15.94 o 
   4   0   0       34.22       30.67      1.30 o 
   6   0   0      842.91      782.76     14.49 o 
   8   0   0        7.28       10.00      2.51 o 
   2   1   0       18.68       14.24      0.57 o 
   3   1   0      216.67      190.75      1.87 o 
   4   1   0      351.50      332.01      3.07 o 
   5   1   0       15.04       13.04      1.31 o 
   6   1   0        4.89        1.13      1.03 o 
   7   1   0        0.78        2.03      1.63 o 
   8   1   0       28.79       35.88      2.50 o 
   2   2   0     1835.31     1852.48     13.78 o 
   3   2   0       24.68       27.06      0.68 o 
   4   2   0       45.05       53.26      1.38 o 
   5   2   0       29.70       28.14      1.35 o 
   6   2   0      119.72      105.93      2.45 o 
   7   2   0      177.28      185.31      3.52 o 
   8   2   0       13.63       13.61      2.02 o 
   1   3   0      277.33      282.83      5.81 o 
   2   3   0        2.83        1.96      0.43 o 
   3   3   0      883.78      917.27      9.50 o 
   4   3   0      184.33      181.45      2.21 o 
   5   3   0      236.41      244.79      3.53 o 
   6   3   0        5.01        4.00      1.12 o 
   7   3   0      151.99      156.32      3.23 o 
   8   3   0       31.34       35.14      7.80 o 
   0   4   0       32.84       33.31      1.83 o 
   1   4   0     4647.98     4843.56     78.97 o 
   2   4   0      478.62      499.42      5.55 o 
   3   4   0       10.23        9.85      0.78 o 
   4   4   0        3.78        3.22      0.84 o 
   5   4   0     1012.22     1001.76     11.29 o 
   6   4   0      100.98      101.60      3.05 o 
   7   4   0       27.40       27.32      2.70 o 
   8   4   0       53.65       61.98      3.50 o 
   1   5   0     3403.21     3508.91     57.89 o 
   2   5   0      716.35      791.34      9.93 o 
   3   5   0      651.13      689.97      7.63 o 
   4   5   0      371.69      383.16      6.55 o 
   5   5   0        0.03        0.98      1.13 o 
   6   5   0      157.98      159.35      3.55 o 
   7   5   0       26.55       19.62      2.53 o 
   8   5   0        0.80       -2.35      2.35 o 
   0   6   0     4796.32     4801.69     78.73 o 
   2   6   0        4.72        6.24      1.56 o 
   3   6   0        1.01       -0.33      0.58 o 
   4   6   0       40.05       40.32      2.13 o 
   6   6   0      245.59      247.20      5.86 o 
   7   6   0        1.38        0.77      2.03 o 
   8   6   0       40.39       44.10      3.71 o 
   1   7   0      753.30      741.96     19.38 o 
   2   7   0       20.82       18.46      1.37 o 
   3   7   0      145.28      161.02      3.34 o 
   4   7   0       29.59       26.42      4.20 o 
   6   7   0        0.82       -1.28      1.87 o 
   7   7   0       28.29       25.27      3.71 o 
   0   8   0     5737.22     5758.97     94.59 o 
   1   8   0      167.53      179.04      3.71 o 
   2   8   0       29.48       32.19      2.55 o 
   3   8   0       15.23       12.37      2.21 o 
   4   8   0       38.24       45.11      1.91 o 
   5   8   0      147.28      142.54      4.24 o 
   6   8   0      199.61      190.66      5.33 o 
   7   8   0       26.81       22.31      2.89 o 
   1   9   0      218.17      212.36      7.74 o 
   3   9   0      187.64      188.57      3.41 o 
   4   9   0        9.56        4.18      1.21 o 
   5   9   0        2.67        4.19      2.35 o 
   6   9   0       28.14       31.09      6.87 o 
   7   9   0        0.72        1.04      2.45 o 
   0  10   0     1963.01     2006.52     35.53 o 
   1  10   0       57.52       55.09      2.32 o 
   2  10   0        5.59        2.30      1.01 o 
   3  10   0      174.65      152.30      3.14 o 
   4  10   0        7.36        5.00      1.77 o 
   5  10   0      290.88      284.16      6.43 o 
   6  10   0       10.46       11.30      2.48 o 
   7  10   0       82.85       93.52      4.49 o 
   1  11   0        0.06       -1.50      1.50 o 
   2  11   0       54.48       36.69      4.00 o 
   3  11   0        1.55        0.90      1.21 o 
   4  11   0        3.80        2.96      1.75 o 
   5  11   0        0.00       -0.37      1.95 o 
   6  11   0       25.29       22.49      2.96 o 
   0  12   0      519.36      535.44     12.57 o 
   1  12   0      516.53      520.20      8.76 o 
   2  12   0      184.94      174.09     12.09 o 
   3  12   0        0.10        0.27      1.57 o 
   4  12   0        0.76        1.98      2.98 o 
   5  12   0      333.73      316.43      7.21 o 
   6  12   0        4.24        4.73      2.64 o 
   1  13   0       47.17       58.06      3.02 o 
   2  13   0       29.25       23.60      3.61 o 
   3  13   0      148.77      133.52      4.18 o 
   4  13   0        8.02        7.35      2.13 o 
   5  13   0        0.00        2.94      2.32 o 
   0  14   0        0.15       -2.07      2.39 o 
   1  14   0        1.04        0.42      1.77 o 
   2  14   0        0.07       -1.48      1.62 o 
   3  14   0       56.13       55.19      3.04 o 
   4  14   0       18.94       21.75      2.78 o 
   5  14   0        4.64        7.08      4.18 o 
   1  15   0       74.64       56.35      4.69 o 
   2  15   0        9.70       18.33      2.32 o 
   3  15   0        4.23        7.35      2.18 o 
   4  15   0        2.36       -1.35      2.28 o 
   0  16   0      399.91      383.79     11.16 o 
   1  16   0        6.55        1.54      2.84 o 
   2  16   0        9.78        9.89      3.47 o 
   3  16   0       23.65       28.61      3.02 o 
   4  16   0        3.48        3.87      3.34 o 
   1  17   0       34.93       44.82      3.37 o 
   2  17   0        1.51        3.29      3.26 o 
   1   0   1    13378.16    12076.96     97.76 o 
   2   0   1      507.39      477.81      6.04 o 
   3   0   1        6.90        5.55      0.64 o 
   4   0   1        0.11       -0.17      0.50 o 
   5   0   1     1389.82     1345.44     12.36 o 
   6   0   1       95.76      101.21      2.38 o 
   7   0   1        0.01       -0.98      1.16 o 
   8   0   1       34.91       43.70      2.91 o 
  -8   1   1      152.99      161.76      3.56 o 
  -7   1   1      111.92      113.06      2.77 o 
  -6   1   1      300.65      305.43      4.32 o 
  -5   1   1      239.68      238.07      3.43 o 
  -4   1   1      163.57      156.88      2.05 o 
  -3   1   1      292.60      279.55      3.48 o 
  -2   1   1      575.24      590.16      4.76 o 
  -1   1   1      520.89      512.79      7.55 o 
   0   1   1     1101.52      589.35     10.26 o 
   1   1   1      521.09      511.98      4.49 o 
   2   1   1      575.33      584.41      5.34 o 
   3   1   1      292.60      281.66      2.47 o 
   4   1   1      163.71      158.65      2.09 o 
   5   1   1      239.71      240.56      2.97 o 
   6   1   1      300.67      306.54      4.30 o 
   7   1   1      112.05      112.20      2.74 o 
   8   1   1      152.97      163.88      4.22 o 
  -8   2   1       13.73       12.04      3.03 o 
  -7   2   1        3.52        2.20      1.26 o 
  -6   2   1      212.87      200.09      3.39 o 
  -5   2   1      139.23      141.13      2.56 o 
  -4   2   1       68.99       69.04      1.38 o 
  -3   2   1       31.77       36.70      0.87 o 
  -2   2   1      194.31      187.34      3.18 o 
  -1   2   1      259.63      258.24      3.65 o 
   0   2   1     3976.71     4023.23     38.23 o 
   1   2   1      259.64      257.34      3.97 o 
   2   2   1      194.54      184.90      1.90 o 
   3   2   1       31.92       36.84      1.06 o 
   4   2   1       69.03       69.33      1.39 o 
   5   2   1      139.22      144.60      2.24 o 
   6   2   1      212.80      205.85      3.71 o 
   7   2   1        3.51        2.25      1.26 o 
   8   2   1       13.72       11.59      1.99 o 
  -8   3   1       53.89       56.09      3.51 o 
  -7   3   1      119.20      122.58      6.16 o 
  -6   3   1      273.78      271.65      4.68 o 
  -5   3   1      329.07      335.33      4.29 o 
  -4   3   1       59.95       57.90      1.37 o 
  -3   3   1      186.70      186.72      2.35 o 
  -2   3   1       93.82       91.34      1.38 o 
  -1   3   1     4229.28     4211.70     39.93 o 
   0   3   1      173.80      160.34      2.53 o 
   1   3   1     4228.31     4245.01     34.32 o 
   2   3   1       93.73       91.97      1.38 o 
   3   3   1      186.67      181.53      2.04 o 
   4   3   1       60.13       59.44      1.50 o 
   5   3   1      329.05      320.73      4.17 o 
   6   3   1      273.84      275.61      4.07 o 
   7   3   1      119.25      127.49      3.48 o 
   8   3   1       53.87       61.64      3.50 o 
  -8   4   1       14.22       14.43      3.78 o 
  -7   4   1       12.86        7.22      1.67 o 
  -6   4   1      507.44      513.16      7.14 o 
  -5   4   1       12.44       11.96      1.51 o 
  -4   4   1       31.07       27.70      1.11 o 
  -3   4   1      771.61      849.18      7.81 o 
  -2   4   1      523.98      543.85      7.38 o 
  -1   4   1      107.17      110.03      1.80 o 
   0   4   1    26430.35    26342.42    302.28 o 
   1   4   1      107.18      105.96      2.06 o 
   2   4   1      524.29      550.76      5.12 o 
   3   4   1      771.70      843.07      7.68 o 
   4   4   1       31.10       27.98      1.75 o 
   5   4   1       12.44       13.23      1.79 o 
   6   4   1      507.20      513.80      7.07 o 
   7   4   1       12.86       13.43      3.65 o 
   8   4   1       14.22       12.14      2.63 o 
  -8   5   1       15.18       14.39      3.70 o 
  -7   5   1       13.61       14.40      3.66 o 
  -6   5   1       34.05       33.91      2.07 o 
  -5   5   1       80.10       80.23      2.39 o 
  -4   5   1       41.00       33.86      1.56 o 
  -3   5   1      331.87      342.70      3.84 o 
  -2   5   1      247.68      269.97      4.29 o 
  -1   5   1      189.88      198.79      5.82 o 
   0   5   1     2533.63     2590.76     38.13 o 
   1   5   1      189.82      205.17      6.46 o 
   2   5   1      247.84      267.94      3.56 o 
   3   5   1      332.00      345.90      3.72 o 
   4   5   1       40.90       36.51      1.66 o 
   5   5   1       80.14       79.69      3.35 o 
   6   5   1       34.01       33.10      2.59 o 
   7   5   1       13.60       10.33      2.31 o 
   8   5   1       15.18       17.41      6.06 o 
  -8   6   1       11.46        9.00      2.80 o 
  -7   6   1        2.01        2.23      2.04 o 
  -6   6   1      146.78      153.95      3.59 o 
  -5   6   1       52.36       58.69      2.18 o 
  -4   6   1      119.32      117.79      2.67 o 
  -3   6   1      205.68      218.82      2.89 o 
  -2   6   1      100.65      108.18      2.08 o 
  -1   6   1     1435.53     1581.96     27.74 o 
   0   6   1     2915.11     3113.91     36.61 o 
   1   6   1     1435.76     1577.63     19.21 o 
   2   6   1      100.63      107.44      4.13 o 
   3   6   1      205.62      218.43      2.79 o 
   4   6   1      119.29      121.51      3.43 o 
   5   6   1       52.35       62.31      2.14 o 
   6   6   1      146.85      144.07      4.37 o 
   7   6   1        2.01        0.47      2.01 o 
   8   6   1       11.46        8.79      2.71 o 
  -7   7   1       24.33       26.10      3.05 o 
  -6   7   1      295.61      304.12      6.71 o 
  -5   7   1       35.56       39.66      3.24 o 
  -4   7   1      110.39      113.13      2.70 o 
  -3   7   1      316.06      325.40      3.93 o 
  -2   7   1     1022.24     1041.91     11.09 o 
  -1   7   1      509.86      550.39     12.94 o 
   0   7   1     1875.32     1927.05     33.01 o 
   1   7   1      510.12      540.82     11.03 o 
   2   7   1     1022.01     1042.27     19.10 o 
   3   7   1      316.15      326.73      3.83 o 
   4   7   1      110.30      115.04      2.66 o 
   5   7   1       35.55       36.77      2.40 o 
   6   7   1      295.54      306.33      6.75 o 
   7   7   1       24.30       22.77      3.69 o 
  -7   8   1        0.32        2.05      2.30 o 
  -6   8   1       21.52       27.58      2.63 o 
  -5   8   1      375.66      379.86      5.90 o 
  -4   8   1        5.98        1.80      1.20 o 
  -3   8   1      163.36      155.42      2.60 o 
  -2   8   1       21.01       19.97      1.28 o 
  -1   8   1      405.64      404.37     11.23 o 
   0   8   1        7.73        8.56      1.33 o 
   1   8   1      405.57      412.50      9.10 o 
   2   8   1       21.02       17.58      4.63 o 
   3   8   1      163.32      161.78      2.53 o 
   4   8   1        5.97        3.17      1.13 o 
   5   8   1      375.63      390.89      7.44 o 
   6   8   1       21.57       24.84      2.71 o 
   7   8   1        0.32       -0.14      2.25 o 
  -7   9   1      175.38      195.06      5.93 o 
  -6   9   1      111.22      121.56      9.69 o 
  -5   9   1        8.58        6.85      1.96 o 
  -4   9   1       75.73       72.18      3.00 o 
  -3   9   1      139.49      143.72      5.11 o 
  -2   9   1       93.85       94.45      2.32 o 
  -1   9   1      721.90      740.10     10.64 o 
   0   9   1       72.10       74.28      2.74 o 
   1   9   1      721.70      745.59     14.90 o 
   2   9   1       93.88       92.96      3.18 o 
   3   9   1      139.53      147.00      2.51 o 
   4   9   1       75.73       68.53      2.94 o 
   5   9   1        8.59        7.28      1.92 o 
   6   9   1      111.22      115.82      4.33 o 
   7   9   1      175.21      185.26      5.75 o 
  -7  10   1       21.53       22.68      3.28 o 
  -6  10   1       32.04       33.84      3.17 o 
  -5  10   1        7.05        4.99      1.96 o 
  -4  10   1       40.50       33.74      4.79 o 
  -3  10   1       58.42       50.90      1.75 o 
  -2  10   1      255.97      246.68      4.08 o 
  -1  10   1      174.81      178.44      3.33 o 
   0  10   1      206.69      217.79      4.62 o 
   1  10   1      174.81      172.26      5.65 o 
   2  10   1      256.02      248.35      8.78 o 
   3  10   1       58.32       52.07      2.00 o 
   4  10   1       40.51       39.06      2.52 o 
   5  10   1        7.05        7.20      2.04 o 
   6  10   1       32.03       30.64      3.03 o 
   7  10   1       21.51       24.88      5.26 o 
  -6  11   1       15.01       13.12      4.75 o 
  -5  11   1       44.18       51.84      3.24 o 
  -4  11   1       15.43       11.96      2.33 o 
  -3  11   1       23.97       22.91      2.09 o 
  -2  11   1       56.49       52.02      2.04 o 
  -1  11   1       79.50       74.18      2.37 o 
   0  11   1     1199.34     1182.98     16.06 o 
   1  11   1       79.42       70.70      3.90 o 
   2  11   1       56.48       52.86      2.97 o 
   3  11   1       23.99       22.29      4.36 o 
   4  11   1       15.46       16.26      3.98 o 
   5  11   1       44.18       47.13      3.02 o 
   6  11   1       15.00       16.84      3.74 o 
  -6  12   1      109.29      115.79      4.77 o 
  -5  12   1        0.81        0.12      2.06 o 
  -4  12   1       20.83       26.44      6.43 o 
  -3  12   1       16.35       10.73      1.60 o 
  -2  12   1        8.06        7.11      1.41 o 
  -1  12   1      278.78      286.47     12.98 o 
   0  12   1     2401.36     2395.85     30.07 o 
   1  12   1      278.85      279.86      5.91 o 
   2  12   1        8.04        3.95      1.51 o 
   3  12   1       16.43       11.89      2.02 o 
   4  12   1       20.84       25.18      2.52 o 
   5  12   1        0.81        1.40      2.65 o 
   6  12   1      109.31      121.15      4.76 o 
  -5  13   1       11.88        8.82      2.46 o 
  -4  13   1        3.71        3.80      2.14 o 
  -3  13   1       40.84       40.84      2.72 o 
  -2  13   1       38.47       36.83      2.18 o 
  -1  13   1        5.93        7.45      1.90 o 
   0  13   1      566.05      556.60      9.29 o 
   1  13   1        5.94        9.30      2.47 o 
   2  13   1       38.44       39.80      3.69 o 
   3  13   1       40.85       38.65      2.66 o 
   4  13   1        3.71        2.73      2.10 o 
   5  13   1       11.88        7.94      2.51 o 
  -5  14   1       51.84       51.12      3.75 o 
  -4  14   1        3.86        3.64      4.28 o 
  -3  14   1       27.10       26.30      2.93 o 
  -2  14   1       54.24       52.71      2.89 o 
  -1  14   1      124.33      107.93      5.44 o 
   0  14   1      178.06      168.69      4.66 o 
   1  14   1      124.35      119.30      5.56 o 
   2  14   1       54.28       53.88      3.98 o 
   3  14   1       27.10       28.27      2.70 o 
   4  14   1        3.87        2.58      3.47 o 
   5  14   1       51.83       54.97      5.70 o 
  -4  15   1        2.09        1.76      2.32 o 
  -3  15   1       17.69       23.88      4.11 o 
  -2  15   1        0.85       -1.10      1.95 o 
  -1  15   1       11.07       13.25      2.31 o 
   0  15   1      129.19      128.30      4.29 o 
   1  15   1       11.08       11.64      2.31 o 
   2  15   1        0.84        1.11      2.49 o 
   3  15   1       17.69       20.41      3.65 o 
   4  15   1        2.07        0.82      2.32 o 
  -3  16   1       17.46       21.84      2.90 o 
  -2  16   1       14.88       20.67      3.41 o 
  -1  16   1       81.04       76.04      3.71 o 
   0  16   1        5.99       12.36      3.45 o 
   1  16   1       81.04       71.65      4.83 o 
   2  16   1       14.90       19.17      3.63 o 
   3  16   1       17.44       23.20      4.06 o 
  -2  17   1        9.01       12.14      3.66 o 
  -1  17   1       20.83       19.28      2.91 o 
   0  17   1        5.95        8.51      3.55 o 
   2  17   1        9.00        8.41      3.53 o 
   0  18   1        0.16       -1.30      3.53 o 
   0   0   2     3237.84     2982.42    110.54 o 
   1   0   2    12559.92    12045.05    121.07 o 
   2   0   2       31.75       27.43      1.32 o 
   3   0   2      246.29      259.05      2.65 o 
   4   0   2      303.02      323.26      3.36 o 
   5   0   2       38.30       43.43      1.54 o 
   6   0   2      132.21      133.10      2.68 o 
   7   0   2        0.00       -1.15      1.15 o 
   8   0   2        1.97        0.52      1.80 o 
  -8   1   2       17.30       12.26      2.09 o 
  -7   1   2        1.30        1.63      1.24 o 
  -6   1   2       17.53       15.00      1.42 o 
  -5   1   2       59.06       59.95      2.25 o 
  -4   1   2      124.02      125.76      1.84 o 
  -3   1   2      375.11      372.48      4.68 o 
  -2   1   2     1518.03     1528.02     11.51 o 
  -1   1   2     1602.68     1517.46     25.93 o 
   0   1   2        9.45        8.83      0.64 o 
   1   1   2     1603.17     1567.84     11.55 o 
   2   1   2     1518.74     1544.72     11.49 o 
   3   1   2      375.03      377.72      4.80 o 
   4   1   2      123.88      122.79      1.85 o 
   5   1   2       59.06       58.55      1.45 o 
   6   1   2       17.50       14.12      1.31 o 
   7   1   2        1.30        0.66      1.26 o 
   8   1   2       17.31       15.68      3.81 o 
  -8   2   2       13.22       11.61      2.06 o 
  -7   2   2      128.75      122.95      3.26 o 
  -6   2   2      296.48      295.76      4.28 o 
  -5   2   2      165.03      164.92      2.78 o 
  -4   2   2      355.88      363.45      3.70 o 
  -3   2   2      102.92      107.27      1.92 o 
  -2   2   2      342.77      328.91      3.60 o 
  -1   2   2      570.05      599.39      5.29 o 
   0   2   2     1238.39     1247.68     10.60 o 
   1   2   2      570.08      586.28      4.63 o 
   2   2   2      342.71      321.48      2.91 o 
   3   2   2      102.84      107.77      1.52 o 
   4   2   2      355.95      373.58      4.23 o 
   5   2   2      165.01      158.17      3.90 o 
   6   2   2      296.21      301.30      4.24 o 
   7   2   2      128.79      128.56      3.43 o 
   8   2   2       13.20       10.00      2.08 o 
  -8   3   2      109.96      117.26      4.09 o 
  -7   3   2       44.27       43.70      2.33 o 
  -6   3   2      407.28      421.63      6.19 o 
  -5   3   2        5.49        3.23      1.09 o 
  -4   3   2      113.15      109.65      2.66 o 
  -3   3   2      152.72      147.48      2.09 o 
  -2   3   2     1322.33     1373.70     11.82 o 
  -1   3   2     3571.40     3634.34     34.48 o 
   0   3   2    10606.99    10592.07    120.35 o 
   1   3   2     3572.22     3638.63     29.64 o 
   2   3   2     1322.24     1384.18     11.76 o 
   3   3   2      152.77      146.36      1.87 o 
   4   3   2      113.01      106.08      1.74 o 
   5   3   2        5.48        2.67      0.76 o 
   6   3   2      407.22      426.56      6.33 o 
   7   3   2       44.41       44.40      2.86 o 
   8   3   2      109.99      117.39      3.72 o 
  -8   4   2        3.38        1.50      2.28 o 
  -7   4   2        7.14        2.97      2.19 o 
  -6   4   2       37.86       36.55      2.07 o 
  -5   4   2       46.98       41.09      1.91 o 
  -4   4   2      250.80      255.98      3.25 o 
  -3   4   2      478.41      489.66      4.99 o 
  -2   4   2      144.10      134.04      2.15 o 
  -1   4   2      274.31      270.43      3.41 o 
   0   4   2      116.28      109.58      1.74 o 
   1   4   2      274.52      270.87      2.82 o 
   2   4   2      144.06      135.12      1.86 o 
   3   4   2      478.32      484.00      4.97 o 
   4   4   2      250.79      251.75      2.95 o 
   5   4   2       46.96       42.47      1.58 o 
   6   4   2       37.84       33.69      3.46 o 
   7   4   2        7.15        4.00      1.95 o 
   8   4   2        3.38        0.57      2.29 o 
  -8   5   2       40.42       49.39      4.18 o 
  -7   5   2       19.63       21.77      2.78 o 
  -6   5   2      199.46      207.75      4.47 o 
  -5   5   2      266.80      265.43      4.44 o 
  -4   5   2        9.89        9.47      0.90 o 
  -3   5   2      276.13      271.62      3.31 o 
  -2   5   2     1956.25     2102.86     20.67 o 
  -1   5   2      491.33      513.75      5.89 o 
   0   5   2      887.41      959.28     12.04 o 
   1   5   2      490.91      519.87     13.06 o 
   2   5   2     1955.96     2104.06     17.75 o 
   3   5   2      276.12      271.64      2.80 o 
   4   5   2        9.92        8.77      1.08 o 
   5   5   2      266.82      267.94      7.47 o 
   6   5   2      199.47      192.71      5.00 o 
   7   5   2       19.72       23.64      3.02 o 
   8   5   2       40.43       50.19      3.57 o 
  -7   6   2        4.31        3.25      2.06 o 
  -6   6   2       35.32       37.60      2.18 o 
  -5   6   2        8.44        7.60      1.27 o 
  -4   6   2       32.62       32.16      1.68 o 
  -3   6   2      126.61      127.45      2.16 o 
  -2   6   2      114.69      116.51      2.19 o 
  -1   6   2     1298.15     1388.31     14.26 o 
   0   6   2       39.04       31.55      1.45 o 
   1   6   2     1298.10     1407.83     17.04 o 
   2   6   2      114.69      115.71      2.12 o 
   3   6   2      126.59      124.52      1.94 o 
   4   6   2       32.64       33.79      1.54 o 
   5   6   2        8.45        7.78      1.69 o 
   6   6   2       35.33       34.18      3.09 o 
   7   6   2        4.31        3.25      2.11 o 
  -7   7   2        0.94       -0.71      2.68 o 
  -6   7   2       14.12        9.60      1.59 o 
  -5   7   2      236.07      235.64      4.33 o 
  -4   7   2       19.38       16.57      1.44 o 
  -3   7   2      718.19      699.65      7.09 o 
  -2   7   2       67.12       64.15      2.66 o 
  -1   7   2      350.50      334.93      4.55 o 
   0   7   2      274.77      312.68      5.07 o 
   1   7   2      350.32      337.96      9.20 o 
   2   7   2       67.02       65.39      1.94 o 
   3   7   2      718.21      709.13     11.45 o 
   4   7   2       19.37       18.72      1.45 o 
   5   7   2      236.11      238.34      7.93 o 
   6   7   2       14.11       18.28      2.36 o 
   7   7   2        0.93       -0.68      2.06 o 
  -7   8   2       13.74        9.98      2.64 o 
  -6   8   2      203.86      205.24      5.48 o 
  -5   8   2       23.99       16.47      2.01 o 
  -4   8   2      109.18      103.70      2.72 o 
  -3   8   2      189.44      187.07      2.93 o 
  -2   8   2       83.72       93.04      2.20 o 
  -1   8   2      241.84      251.90      3.28 o 
   0   8   2     1373.75     1368.61     30.68 o 
   1   8   2      241.81      252.71      6.42 o 
   2   8   2       83.67       87.95      2.41 o 
   3   8   2      189.59      190.29      2.75 o 
   4   8   2      109.25      105.95      3.36 o 
   5   8   2       24.01       23.11      2.32 o 
   6   8   2      204.08      207.20      5.49 o 
   7   8   2       13.73       15.23      2.74 o 
  -7   9   2       14.29       14.44      2.89 o 
  -6   9   2      105.75      104.81      4.96 o 
  -5   9   2      107.24      113.92      3.20 o 
  -4   9   2       16.58       13.07      1.53 o 
  -3   9   2      214.47      212.75      3.28 o 
  -2   9   2       45.76       51.68      2.98 o 
  -1   9   2      214.66      218.22      3.14 o 
   0   9   2      938.55      919.94     17.40 o 
   1   9   2      214.55      223.65      6.15 o 
   2   9   2       45.79       49.22      1.74 o 
   3   9   2      214.50      223.48      7.15 o 
   4   9   2       16.64       13.71      3.29 o 
   5   9   2      107.18      112.08      4.56 o 
   6   9   2      105.69      100.67      5.36 o 
   7   9   2       14.27       12.43      2.80 o 
  -7  10   2       17.17       22.13      3.28 o 
  -6  10   2       91.47       91.25      4.09 o 
  -5  10   2       79.95       69.30      3.30 o 
  -4  10   2      239.08      228.47      8.31 o 
  -3  10   2       40.83       42.62      1.65 o 
  -2  10   2       45.01       38.94      1.81 o 
  -1  10   2       49.63       49.38      1.66 o 
   0  10   2      303.46      327.65      5.92 o 
   1  10   2       49.61       52.19      3.16 o 
   2  10   2       44.96       40.24      1.76 o 
   3  10   2       40.84       39.60      5.20 o 
   4  10   2      239.05      234.98     12.21 o 
   5  10   2       79.96       78.97      3.45 o 
   6  10   2       91.55       93.56      4.01 o 
   7  10   2       17.16       19.65      3.11 o 
  -6  11   2      174.52      179.53      5.60 o 
  -5  11   2       34.85       37.00      3.61 o 
  -4  11   2       68.36       69.32      2.65 o 
  -3  11   2      141.83      134.68      2.74 o 
  -2  11   2      165.99      163.94      3.38 o 
  -1  11   2      210.19      204.11      3.30 o 
   0  11   2      185.39      183.34      4.30 o 
   1  11   2      210.06      217.65      6.47 o 
   2  11   2      165.96      159.31      4.11 o 
   3  11   2      141.87      136.04      3.89 o 
   4  11   2       68.26       68.04      3.03 o 
   5  11   2       34.83       42.49      3.12 o 
   6  11   2      174.47      177.87     10.70 o 
  -6  12   2       47.26       52.43      3.85 o 
  -5  12   2      105.98      108.56      4.68 o 
  -4  12   2       53.21       47.87      2.98 o 
  -3  12   2       36.75       38.00      2.23 o 
  -2  12   2       59.13       52.15      2.19 o 
  -1  12   2      583.78      588.31      7.15 o 
   0  12   2      204.89      185.18      4.58 o 
   1  12   2      583.74      600.49     13.26 o 
   2  12   2       59.15       51.03      2.58 o 
   3  12   2       36.74       35.51      2.45 o 
   4  12   2       53.20       46.20      2.79 o 
   5  12   2      105.98       97.71      7.42 o 
   6  12   2       47.34       55.35      3.54 o 
  -5  13   2      105.75      103.63      9.81 o 
  -4  13   2       10.74        9.78      2.98 o 
  -3  13   2       24.76       21.51      2.09 o 
  -2  13   2       33.70       37.04      2.09 o 
  -1  13   2      115.78      116.73      3.92 o 
   0  13   2      164.57      181.54      4.69 o 
   1  13   2      115.77      111.24      3.81 o 
   2  13   2       33.72       36.61      2.47 o 
   3  13   2       24.78       28.34      2.55 o 
   4  13   2       10.72        7.67      2.09 o 
   5  13   2      105.76      111.40      4.41 o 
  -5  14   2        9.13        7.61      3.34 o 
  -4  14   2       25.04       24.62      6.17 o 
  -3  14   2       22.85       27.20      2.83 o 
  -2  14   2       16.03       13.31      2.34 o 
  -1  14   2      143.13      135.66      4.30 o 
   0  14   2       10.98       13.50      2.20 o 
   1  14   2      143.12      134.15      4.23 o 
   2  14   2       16.02       13.23      2.84 o 
   3  14   2       22.83       25.52      2.69 o 
   4  14   2       25.03       25.89      2.79 o 
   5  14   2        9.13        9.29      2.64 o 
  -4  15   2       18.79       21.42      3.00 o 
  -3  15   2        2.76        0.68      2.20 o 
  -2  15   2       31.48       31.71      2.79 o 
  -1  15   2      148.69      141.86      4.65 o 
   0  15   2       33.94       27.15      4.08 o 
   1  15   2      148.64      140.48      5.16 o 
   2  15   2       31.47       35.08      3.79 o 
   3  15   2        2.77       -1.70      2.78 o 
   4  15   2       18.81       21.61      4.14 o 
  -3  16   2        9.47        8.10      2.44 o 
  -2  16   2       18.46       17.65      2.66 o 
  -1  16   2       85.03       90.16      3.96 o 
   0  16   2       98.37       85.23      5.49 o 
   1  16   2       85.07       80.74      3.80 o 
   2  16   2       18.44       19.76      3.74 o 
   3  16   2        9.44       10.29      3.34 o 
  -2  17   2       15.30       19.68      4.06 o 
  -1  17   2       22.78       27.70      3.07 o 
   0  17   2       72.14       60.23      4.68 o 
   2  17   2       15.30       27.37      4.27 o 
   0  18   2      159.06      154.91      7.96 o 
   1   0   3     1353.60     1382.09     11.63 o 
   2   0   3     2412.61     2491.06     16.72 o 
   3   0   3     1278.79     1357.35     10.49 o 
   4   0   3      162.23      167.69      3.11 o 
   5   0   3       14.00       11.43      1.11 o 
   6   0   3        9.82        2.67      1.08 o 
   7   0   3       13.31        7.66      1.41 o 
   8   0   3        7.08        6.11      2.32 o 
  -8   1   3      138.95      145.11      4.78 o 
  -7   1   3       10.15        9.98      1.56 o 
  -6   1   3       84.31       80.77      2.19 o 
  -5   1   3       91.56       87.39      2.76 o 
  -4   1   3      134.81      145.29      2.04 o 
  -3   1   3       53.68       48.90      1.04 o 
  -2   1   3      262.13      257.01      3.19 o 
  -1   1   3     4772.84     4782.02     62.32 o 
   0   1   3      464.09      422.71      4.86 o 
   1   1   3     4773.19     4749.01     51.24 o 
   2   1   3      262.02      247.48      2.34 o 
   3   1   3       53.66       46.89      1.00 o 
   4   1   3      134.75      147.61      2.34 o 
   5   1   3       91.63       88.89      2.49 o 
   6   1   3       84.33       85.89      3.33 o 
   7   1   3       10.21        9.30      1.95 o 
   8   1   3      138.98      146.14      4.07 o 
  -8   2   3       57.28       67.63      3.71 o 
  -7   2   3       33.49       39.05      2.16 o 
  -6   2   3      291.68      286.18      8.64 o 
  -5   2   3      310.92      306.13      4.04 o 
  -4   2   3      159.64      169.60      2.48 o 
  -3   2   3      211.89      238.15      3.04 o 
  -2   2   3      669.22      726.73      6.62 o 
  -1   2   3     5716.37     5604.25     45.47 o 
   0   2   3     2059.98     2028.34     16.89 o 
   1   2   3     5715.68     5539.21     40.08 o 
   2   2   3      668.92      727.40      6.52 o 
   3   2   3      212.15      239.38      2.54 o 
   4   2   3      159.68      173.41      2.25 o 
   5   2   3      310.87      289.39      5.63 o 
   6   2   3      291.96      273.24      4.77 o 
   7   2   3       33.48       36.60      2.91 o 
   8   2   3       57.24       69.96      3.59 o 
  -8   3   3       23.35       20.87      3.31 o 
  -7   3   3       52.57       56.38      2.48 o 
  -6   3   3      177.22      187.74      3.79 o 
  -5   3   3      298.45      298.96      4.65 o 
  -4   3   3      107.78      112.61      2.01 o 
  -3   3   3      198.76      211.87      2.72 o 
  -2   3   3     1596.81     1703.60     14.42 o 
  -1   3   3     1234.38     1275.62     10.96 o 
   0   3   3      651.20      678.85      6.08 o 
   1   3   3     1234.35     1275.83     10.86 o 
   2   3   3     1596.52     1685.55     12.69 o 
   3   3   3      198.83      218.86      2.40 o 
   4   3   3      107.59      112.45      1.78 o 
   5   3   3      298.50      290.18      3.46 o 
   6   3   3      177.26      183.19      3.86 o 
   7   3   3       52.65       52.07      2.49 o 
   8   3   3       23.36       19.20      2.34 o 
  -8   4   3       44.29       65.44      3.12 o 
  -7   4   3       61.75       63.61      2.65 o 
  -6   4   3       13.22       10.18      1.51 o 
  -5   4   3      346.29      352.36      6.41 o 
  -4   4   3      252.93      261.50      4.14 o 
  -3   4   3      113.89      117.43      1.95 o 
  -2   4   3       96.09       96.87      2.81 o 
  -1   4   3       99.55      103.21      1.55 o 
   0   4   3      382.14      384.53      3.83 o 
   1   4   3       99.56       99.22      2.44 o 
   2   4   3       96.07       97.62      1.51 o 
   3   4   3      113.90      118.42      1.89 o 
   4   4   3      252.87      266.04      3.05 o 
   5   4   3      346.24      349.22      3.95 o 
   6   4   3       13.28        9.56      1.54 o 
   7   4   3       61.76       61.80      3.26 o 
   8   4   3       44.27       56.53      3.57 o 
  -8   5   3        0.24       -1.18      3.91 o 
  -7   5   3        8.32        8.19      2.02 o 
  -6   5   3       11.12        9.17      1.52 o 
  -5   5   3      158.89      169.33      3.49 o 
  -4   5   3      104.92       99.62      2.09 o 
  -3   5   3      289.23      281.95      3.46 o 
  -2   5   3      210.36      228.79      3.27 o 
  -1   5   3      361.95      372.07      3.87 o 
   0   5   3      551.71      575.57      5.53 o 
   1   5   3      361.98      376.42      4.43 o 
   2   5   3      210.54      222.08      2.68 o 
   3   5   3      289.15      280.05      2.84 o 
   4   5   3      104.80       98.89      1.98 o 
   5   5   3      158.73      172.57      4.32 o 
   6   5   3       11.13       13.43      2.07 o 
   7   5   3        8.32       10.47      2.31 o 
   8   5   3        0.24       -0.84      2.41 o 
  -7   6   3       16.91       15.01      2.30 o 
  -6   6   3      177.19      178.62      3.91 o 
  -5   6   3      136.24      140.88      3.23 o 
  -4   6   3      100.02      111.80      2.28 o 
  -3   6   3      227.45      238.10      3.21 o 
  -2   6   3      265.50      289.86      4.03 o 
  -1   6   3      166.26      170.06      2.31 o 
   0   6   3     3289.37     3581.55     34.37 o 
   1   6   3      166.08      160.98      3.35 o 
   2   6   3      265.44      291.38      3.35 o 
   3   6   3      227.39      243.21      2.68 o 
   4   6   3      100.04      113.40      2.65 o 
   5   6   3      136.26      137.60      3.94 o 
   6   6   3      177.02      179.86      4.87 o 
   7   6   3       16.91       21.14      4.20 o 
  -7   7   3        2.38        1.26      2.38 o 
  -6   7   3      107.50      109.56      3.20 o 
  -5   7   3       68.60       76.44      5.37 o 
  -4   7   3       42.57       44.70      2.08 o 
  -3   7   3      399.57      391.40      4.64 o 
  -2   7   3      620.75      645.87      7.65 o 
  -1   7   3      120.60      130.04      2.09 o 
   0   7   3      276.45      308.19      5.03 o 
   1   7   3      120.48      131.50      3.98 o 
   2   7   3      620.72      672.45     10.28 o 
   3   7   3      399.55      394.27      4.28 o 
   4   7   3       42.64       47.13      2.35 o 
   5   7   3       68.59       77.16      3.11 o 
   6   7   3      107.46      105.22      3.88 o 
   7   7   3        2.38       -0.02      2.05 o 
  -7   8   3       40.16       52.93      7.21 o 
  -6   8   3      140.97      145.36      3.75 o 
  -5   8   3      193.34      191.59      4.03 o 
  -4   8   3       69.00       70.89      3.46 o 
  -3   8   3      408.63      413.06      4.95 o 
  -2   8   3       44.47       42.70      1.66 o 
  -1   8   3       38.77       40.74      1.36 o 
   0   8   3     1402.38     1494.72     18.80 o 
   1   8   3       38.80       42.85      2.57 o 
   2   8   3       44.39       41.55      1.49 o 
   3   8   3      408.43      414.57      6.90 o 
   4   8   3       68.99       69.29      2.83 o 
   5   8   3      193.39      190.77      7.56 o 
   6   8   3      140.94      146.42      4.55 o 
   7   8   3       40.15       55.29      3.47 o 
  -7   9   3        1.00        2.21      2.46 o 
  -6   9   3       86.10       96.47      4.27 o 
  -5   9   3       21.32       22.54      1.99 o 
  -4   9   3       13.20        9.08      1.50 o 
  -3   9   3        1.19        1.76      1.06 o 
  -2   9   3       29.29       23.81      1.53 o 
  -1   9   3       94.06       91.68      2.35 o 
   0   9   3      129.83      123.32      4.22 o 
   1   9   3       94.07       89.81      3.58 o 
   2   9   3       29.21       29.56      1.46 o 
   3   9   3        1.19        3.66      1.40 o 
   4   9   3       13.18       14.11      1.81 o 
   5   9   3       21.30       21.87      2.25 o 
   6   9   3       86.11       98.44      6.56 o 
   7   9   3        0.98       -0.31      2.44 o 
  -7  10   3       23.38       33.86      4.69 o 
  -6  10   3      120.78      132.52      9.36 o 
  -5  10   3       29.33       29.54      2.27 o 
  -4  10   3       25.30       25.12      2.22 o 
  -3  10   3      387.05      371.12      7.05 o 
  -2  10   3      104.77      102.67      2.65 o 
  -1  10   3      100.14       91.63      2.10 o 
   0  10   3        2.50        2.33      1.67 o 
   1  10   3      100.19       90.29      3.79 o 
   2  10   3      104.72       98.76      3.08 o 
   3  10   3      386.70      372.31      6.74 o 
   4  10   3       25.30       27.89      2.73 o 
   5  10   3       29.34       32.88      2.77 o 
   6  10   3      120.78      131.31      4.66 o 
   7  10   3       23.36       30.44      4.75 o 
  -6  11   3        2.98        3.34      2.40 o 
  -5  11   3       45.85       50.88      3.20 o 
  -4  11   3        6.67        9.95      1.69 o 
  -3  11   3       23.42       16.20      1.56 o 
  -2  11   3      191.73      180.41      3.66 o 
  -1  11   3      504.66      498.63      5.82 o 
   0  11   3       35.58       36.18      2.26 o 
   1  11   3      504.45      488.32     11.14 o 
   2  11   3      191.56      184.80      7.68 o 
   3  11   3       23.43       19.25      1.99 o 
   4  11   3        6.67        8.95      1.90 o 
   5  11   3       45.85       50.67      3.00 o 
   6  11   3        2.99        2.78      2.36 o 
  -6  12   3        1.72        1.78      4.31 o 
  -5  12   3       33.96       37.58      9.18 o 
  -4  12   3       66.00       61.28      2.67 o 
  -3  12   3       16.80       18.39      3.37 o 
  -2  12   3      190.48      188.50      3.86 o 
  -1  12   3      337.06      329.48      5.38 o 
   0  12   3       72.37       83.50      3.14 o 
   1  12   3      337.12      312.22      8.41 o 
   2  12   3      190.40      189.00      4.51 o 
   3  12   3       16.83       16.49      2.11 o 
   4  12   3       66.03       62.79      4.10 o 
   5  12   3       33.97       38.23      3.87 o 
   6  12   3        1.72        3.77      2.49 o 
  -5  13   3       11.48       15.48      4.16 o 
  -4  13   3       30.54       28.64      3.83 o 
  -3  13   3        1.90        3.48      1.96 o 
  -2  13   3       89.56       88.94      2.85 o 
  -1  13   3      117.59      119.75      3.21 o 
   0  13   3      132.73      124.10      3.88 o 
   1  13   3      117.55      110.37      4.96 o 
   2  13   3       89.53       91.41      4.67 o 
   3  13   3        1.91        1.50      2.98 o 
   4  13   3       30.53       31.78      2.85 o 
   5  13   3       11.47       10.95      2.50 o 
  -5  14   3       47.81       48.32      4.53 o 
  -4  14   3       57.56       52.54      3.35 o 
  -3  14   3       34.85       32.52      3.01 o 
  -2  14   3       42.40       43.87      2.30 o 
  -1  14   3       30.48       34.06      2.83 o 
   0  14   3       73.33       70.82      3.41 o 
   1  14   3       30.46       38.75      2.80 o 
   2  14   3       42.38       45.05      3.82 o 
   3  14   3       34.83       37.71      3.69 o 
   4  14   3       57.55       57.17      4.43 o 
   5  14   3       47.82       51.60      4.85 o 
  -4  15   3       63.62       68.17      5.60 o 
  -3  15   3       75.48       71.17      5.12 o 
  -2  15   3       51.38       46.62      2.68 o 
  -1  15   3        5.28        6.28      2.15 o 
   0  15   3      250.06      236.12      7.31 o 
   1  15   3        5.26        7.43      4.36 o 
   2  15   3       51.36       41.31      3.82 o 
   3  15   3       75.49       73.32      4.96 o 
   4  15   3       63.52       68.89      5.01 o 
  -3  16   3       77.78       73.90      5.36 o 
  -2  16   3       33.91       39.50      3.25 o 
  -1  16   3        0.97       -0.38      2.20 o 
   0  16   3      116.30      115.21      4.49 o 
   1  16   3        0.97       -0.85      3.61 o 
   2  16   3       33.92       41.05      4.30 o 
   3  16   3       77.76       82.63      5.20 o 
  -2  17   3       12.98       15.34      2.85 o 
  -1  17   3       55.18       58.37      3.70 o 
   0  17   3        0.75        1.09      2.56 o 
   1  17   3       55.13       65.25      5.77 o 
   0   0   4     4004.12     3995.20     46.32 o 
   1   0   4      151.40      154.02      3.91 o 
   2   0   4      923.95     1006.60      7.12 o 
   3   0   4       24.64       18.81      0.64 o 
   4   0   4      119.76      152.02      2.42 o 
   5   0   4      348.07      329.00      4.24 o 
   6   0   4       10.56        6.89      1.14 o 
   7   0   4        0.01       -1.34      1.34 o 
   8   0   4        5.05        8.44      1.99 o 
  -8   1   4        7.66        7.16      2.35 o 
  -7   1   4       23.97       23.50      2.62 o 
  -6   1   4        5.88        2.21      1.04 o 
  -5   1   4       78.51       79.68      1.69 o 
  -4   1   4      111.95      103.78      1.71 o 
  -3   1   4      440.79      476.41      5.69 o 
  -2   1   4      454.72      484.12      4.57 o 
  -1   1   4     3676.67     3695.90     34.92 o 
   0   1   4     3649.13     3639.55     29.89 o 
   1   1   4     3677.13     3670.36     45.65 o 
   2   1   4      454.55      477.11      4.04 o 
   3   1   4      440.75      487.99      3.92 o 
   4   1   4      112.04      107.62      1.54 o 
   5   1   4       78.40       79.35      1.68 o 
   6   1   4        5.88        2.79      0.99 o 
   7   1   4       24.01       29.18      4.36 o 
   8   1   4        7.67       10.25      2.08 o 
  -8   2   4       22.31       16.92      4.34 o 
  -7   2   4        5.03        3.70      1.58 o 
  -6   2   4      252.88      238.95      5.80 o 
  -5   2   4       68.78       59.32      2.02 o 
  -4   2   4      184.59      185.68      2.69 o 
  -3   2   4     2280.36     2435.10     24.69 o 
  -2   2   4     1740.74     1879.38     18.71 o 
  -1   2   4     1341.64     1335.61     13.19 o 
   0   2   4     1295.92     1284.59     10.94 o 
   1   2   4     1341.52     1333.45     10.00 o 
   2   2   4     1741.17     1873.68     12.78 o 
   3   2   4     2280.18     2456.24     18.25 o 
   4   2   4      184.52      187.68      2.63 o 
   5   2   4       68.77       59.10      1.52 o 
   6   2   4      252.69      233.45      4.35 o 
   7   2   4        5.03        4.22      1.53 o 
   8   2   4       22.31       22.86      2.35 o 
  -8   3   4      111.56      122.89      4.70 o 
  -7   3   4       44.30       45.55      2.30 o 
  -6   3   4       12.13       11.76      1.51 o 
  -5   3   4      274.86      249.53      4.19 o 
  -4   3   4       19.65       17.35      1.96 o 
  -3   3   4      275.59      282.12      3.92 o 
  -2   3   4      670.05      709.70      7.33 o 
  -1   3   4      531.73      539.40      5.83 o 
   0   3   4      335.54      306.08      3.12 o 
   1   3   4      531.56      529.26      4.95 o 
   2   3   4      670.02      703.90      5.69 o 
   3   3   4      275.54      282.09      3.63 o 
   4   3   4       19.62       18.49      1.99 o 
   5   3   4      274.73      257.04      3.66 o 
   6   3   4       12.12       13.41      1.61 o 
   7   3   4       44.23       44.70      2.34 o 
   8   3   4      111.62      128.42      3.90 o 
  -8   4   4        4.34        5.36      4.52 o 
  -7   4   4        2.88        0.81      1.56 o 
  -6   4   4      197.69      197.42      4.02 o 
  -5   4   4       12.71       12.83      2.68 o 
  -4   4   4       89.02       89.30      1.90 o 
  -3   4   4     2195.43     2359.49     23.53 o 
  -2   4   4      131.05      123.63      2.19 o 
  -1   4   4      468.50      487.75      4.22 o 
   0   4   4       11.73       12.68      1.16 o 
   1   4   4      468.42      495.82      4.73 o 
   2   4   4      131.01      123.30      1.69 o 
   3   4   4     2195.35     2310.02     19.69 o 
   4   4   4       89.08       89.54      1.63 o 
   5   4   4       12.71       11.62      1.22 o 
   6   4   4      197.68      191.35      4.01 o 
   7   4   4        2.88        0.40      1.59 o 
   8   4   4        4.31        4.06      2.42 o 
  -8   5   4       28.42       36.82      3.57 o 
  -7   5   4       67.27       68.02      2.82 o 
  -6   5   4       23.25       20.60      1.95 o 
  -5   5   4       64.58       60.48      2.21 o 
  -4   5   4      146.36      146.90      3.05 o 
  -3   5   4      153.77      146.05      2.37 o 
  -2   5   4       31.10       33.37      1.29 o 
  -1   5   4       71.51       72.28      1.57 o 
   0   5   4     1031.48     1067.60      9.54 o 
   1   5   4       71.64       75.01      1.35 o 
   2   5   4       31.20       34.96      1.33 o 
   3   5   4      153.72      144.59      2.16 o 
   4   5   4      146.28      153.30      3.07 o 
   5   5   4       64.55       60.04      2.16 o 
   6   5   4       23.25       27.51      2.77 o 
   7   5   4       67.23       67.63      4.15 o 
   8   5   4       28.43       35.58      3.50 o 
  -7   6   4       14.64        8.75      1.91 o 
  -6   6   4      212.43      224.45      4.49 o 
  -5   6   4      244.76      248.26      4.44 o 
  -4   6   4       46.67       51.78      1.63 o 
  -3   6   4       61.41       61.54      2.14 o 
  -2   6   4      204.66      211.71      3.32 o 
  -1   6   4       25.46       35.40      1.05 o 
   0   6   4      101.78      104.52      2.49 o 
   1   6   4       25.50       32.86      1.35 o 
   2   6   4      204.45      210.70      2.63 o 
   3   6   4       61.39       59.73      1.83 o 
   4   6   4       46.70       49.91      1.92 o 
   5   6   4      244.81      241.85      4.39 o 
   6   6   4      212.52      216.56      5.45 o 
   7   6   4       14.63       11.43      3.18 o 
  -7   7   4       14.77       11.52      2.69 o 
  -6   7   4        3.13       -0.18      1.54 o 
  -5   7   4       89.93       82.02      2.70 o 
  -4   7   4      231.16      232.14      3.47 o 
  -3   7   4       68.92       70.76      1.82 o 
  -2   7   4      115.63      122.46      3.17 o 
  -1   7   4      103.39      112.62      1.91 o 
   0   7   4       73.11       70.99      1.73 o 
   1   7   4      103.57      114.15      2.15 o 
   2   7   4      115.53      120.84      1.95 o 
   3   7   4       68.95       70.77      2.07 o 
   4   7   4      231.32      234.01      4.13 o 
   5   7   4       89.99       83.54      3.17 o 
   6   7   4        3.14        1.93      4.60 o 
   7   7   4       14.81       18.24      2.66 o 
  -7   8   4       35.33       36.35      3.77 o 
  -6   8   4        1.69        2.97      1.65 o 
  -5   8   4      216.10      220.80      4.38 o 
  -4   8   4       31.78       27.11      2.31 o 
  -3   8   4       66.27       64.96      2.09 o 
  -2   8   4      188.29      191.71      3.40 o 
  -1   8   4       26.64       30.02      1.18 o 
   0   8   4        0.09        0.44      0.80 o 
   1   8   4       26.59       31.12      2.37 o 
   2   8   4      188.22      189.64      3.87 o 
   3   8   4       66.30       66.21      4.36 o 
   4   8   4       31.76       31.58      2.19 o 
   5   8   4      216.20      222.93      5.34 o 
   6   8   4        1.68        2.03      1.92 o 
   7   8   4       35.31       39.01      3.36 o 
  -7   9   4       20.52       20.69      3.09 o 
  -6   9   4       13.01       10.02      2.46 o 
  -5   9   4       39.94       42.77      2.30 o 
  -4   9   4       54.79       56.59      3.86 o 
  -3   9   4       47.95       49.52      1.99 o 
  -2   9   4       68.33       61.49      2.05 o 
  -1   9   4       75.69       68.12      1.99 o 
   0   9   4      190.14      191.64      3.35 o 
   1   9   4       75.82       65.92      3.10 o 
   2   9   4       68.40       57.30      2.29 o 
   3   9   4       47.92       49.61      2.32 o 
   4   9   4       54.86       58.25      3.90 o 
   5   9   4       39.96       40.57      2.62 o 
   6   9   4       13.01       12.37      2.40 o 
   7   9   4       20.51       23.64      3.06 o 
  -6  10   4       84.64       81.72      3.86 o 
  -5  10   4       56.55       57.09      2.64 o 
  -4  10   4       89.75       84.43      2.76 o 
  -3  10   4      143.86      146.71      8.84 o 
  -2  10   4       87.68       84.63      2.48 o 
  -1  10   4      308.80      285.52      3.86 o 
   0  10   4      123.74      120.28      2.72 o 
   1  10   4      308.95      283.76      7.16 o 
   2  10   4       87.69       86.99      2.79 o 
   3  10   4      143.76      141.89      5.36 o 
   4  10   4       89.73       92.74      3.34 o 
   5  10   4       56.59       54.74      7.37 o 
   6  10   4       84.52       87.72      3.93 o 
  -6  11   4        8.58        9.55      2.69 o 
  -5  11   4        9.44       10.13      3.66 o 
  -4  11   4       30.05       26.81      2.18 o 
  -3  11   4      117.85      108.10      2.90 o 
  -2  11   4       85.10       74.46      2.48 o 
  -1  11   4       66.73       66.06      3.66 o 
   0  11   4       16.04       18.65      1.80 o 
   1  11   4       66.75       68.55      3.55 o 
   2  11   4       85.07       74.95      4.16 o 
   3  11   4      117.86      108.57      3.38 o 
   4  11   4       30.11       29.65      2.59 o 
   5  11   4        9.46       12.42      2.27 o 
   6  11   4        8.57        6.07      2.54 o 
  -6  12   4       23.72       23.00      3.24 o 
  -5  12   4       16.50       19.42      2.77 o 
  -4  12   4       28.71       27.67      2.27 o 
  -3  12   4      197.63      188.03      3.99 o 
  -2  12   4        9.82        9.28      1.53 o 
  -1  12   4      137.93      125.35      3.21 o 
   0  12   4        1.18        0.10      1.20 o 
   1  12   4      137.91      132.48      4.99 o 
   2  12   4        9.82        8.25      2.28 o 
   3  12   4      197.66      193.64      4.77 o 
   4  12   4       28.69       30.31      3.26 o 
   5  12   4       16.52       19.68      2.59 o 
   6  12   4       23.69       26.74      3.75 o 
  -5  13   4       17.82       14.70      2.73 o 
  -4  13   4        0.66        1.15      1.74 o 
  -3  13   4       54.13       52.70      2.46 o 
  -2  13   4       42.50       45.56      2.26 o 
  -1  13   4       89.12       88.91      3.36 o 
   0  13   4       42.84       38.85      2.75 o 
   1  13   4       89.12       96.82      4.48 o 
   2  13   4       42.50       42.45      3.31 o 
   3  13   4       54.16       52.24      3.82 o 
   4  13   4        0.65       -1.64      2.49 o 
   5  13   4       17.83       22.51      4.00 o 
  -5  14   4       27.07       33.78      3.52 o 
  -4  14   4       22.47       28.09      3.00 o 
  -3  14   4       98.54       94.02      3.91 o 
  -2  14   4       12.76        9.83      1.77 o 
  -1  14   4       33.76       36.85      2.89 o 
   0  14   4       14.75       11.71      2.38 o 
   1  14   4       33.73       39.65      2.82 o 
   2  14   4       12.74        9.44      2.73 o 
   3  14   4       98.52       93.08      4.99 o 
   4  14   4       22.48       33.49      4.16 o 
   5  14   4       27.06       34.58      4.64 o 
  -4  15   4        9.41       12.52      4.61 o 
  -3  15   4        6.46        3.87      2.39 o 
  -2  15   4        0.02       -1.23      1.66 o 
  -1  15   4       53.41       53.33      3.99 o 
   0  15   4      187.98      181.21      5.36 o 
   1  15   4       53.35       51.50      3.36 o 
   2  15   4        0.02       -2.52      2.52 o 
   3  15   4        6.46        3.58      2.84 o 
   4  15   4        9.41        7.96      3.45 o 
  -3  16   4       23.44       28.77      4.77 o 
  -2  16   4       20.73       22.08      2.91 o 
  -1  16   4       11.42       17.21      2.69 o 
   0  16   4        2.21        2.76      2.32 o 
   1  16   4       11.44       11.27      2.81 o 
   3  16   4       23.50       32.78      4.30 o 
  -2  17   4        5.48        5.78      2.60 o 
  -1  17   4        6.00        5.24      4.95 o 
   0  17   4       83.78       89.04      4.24 o 
   1  17   4        5.99        2.19      2.52 o 
   2  17   4        5.48        5.57      3.82 o 
   1   0   5     2542.43     2574.84     42.30 o 
   2   0   5      571.02      573.24      5.34 o 
   3   0   5     2466.21     2791.39     18.90 o 
   4   0   5       38.41       33.71      1.29 o 
   5   0   5       60.44       55.70      1.71 o 
   6   0   5      128.97      102.30      4.88 o 
   7   0   5       19.20       22.09      2.71 o 
   8   0   5        3.70        1.01      2.20 o 
  -8   1   5        5.39        4.17      2.45 o 
  -7   1   5       33.56       35.30      2.84 o 
  -6   1   5       53.67       56.42      2.14 o 
  -5   1   5       78.16       71.44      2.49 o 
  -4   1   5       84.04       84.25      2.09 o 
  -3   1   5       57.13       53.22      1.81 o 
  -2   1   5      959.62      968.57      9.30 o 
  -1   1   5      446.40      428.81      6.84 o 
   0   1   5      238.47      204.34      3.44 o 
   1   1   5      446.04      434.09      4.06 o 
   2   1   5      960.18      956.49      6.86 o 
   3   1   5       57.12       54.68      0.99 o 
   4   1   5       83.98       83.23      1.54 o 
   5   1   5       78.10       69.92      1.62 o 
   6   1   5       53.68       51.98      2.20 o 
   7   1   5       33.50       36.07      2.38 o 
   8   1   5        5.37       -0.17      2.12 o 
  -8   2   5        6.18        2.86      4.47 o 
  -7   2   5       11.50        7.73      2.10 o 
  -6   2   5      123.97      117.13      2.99 o 
  -5   2   5      203.24      186.29      2.95 o 
  -4   2   5      396.61      407.49      4.85 o 
  -3   2   5     1828.90     1945.22     24.39 o 
  -2   2   5       60.31       56.75      1.91 o 
  -1   2   5      530.99      542.44      6.49 o 
   0   2   5     3322.89     3245.86     31.19 o 
   1   2   5      530.97      549.96      4.08 o 
   2   2   5       60.29       55.80      0.84 o 
   3   2   5     1829.23     2002.73     15.03 o 
   4   2   5      396.63      407.50      3.65 o 
   5   2   5      203.43      189.56      3.09 o 
   6   2   5      124.08      119.01      3.08 o 
   7   2   5       11.50        9.35      1.90 o 
   8   2   5        6.18        4.18      1.99 o 
  -8   3   5       13.72       19.13      3.01 o 
  -7   3   5       25.42       29.10      2.24 o 
  -6   3   5        6.35        4.94      2.28 o 
  -5   3   5       58.82       57.57      2.18 o 
  -4   3   5      126.36      125.95      2.26 o 
  -3   3   5      462.29      435.64      4.75 o 
  -2   3   5      110.56      106.49      1.68 o 
  -1   3   5      771.14      827.47      8.64 o 
   0   3   5      226.96      246.08      2.68 o 
   1   3   5      770.35      816.93      6.57 o 
   2   3   5      110.64      110.63      1.72 o 
   3   3   5      462.48      450.39      3.73 o 
   4   3   5      126.32      126.88      1.75 o 
   5   3   5       58.79       59.26      1.79 o 
   6   3   5        6.36        4.63      1.40 o 
   7   3   5       25.40       26.45      2.17 o 
   8   3   5       13.70       17.05      2.29 o 
  -8   4   5       10.85       11.01      2.82 o 
  -7   4   5       27.48       22.11      2.02 o 
  -6   4   5      161.10      150.60      3.52 o 
  -5   4   5      329.95      321.92      5.07 o 
  -4   4   5      190.28      196.66      2.94 o 
  -3   4   5      387.88      388.50      4.38 o 
  -2   4   5      166.17      171.57      2.27 o 
  -1   4   5       96.74      112.40      2.97 o 
   0   4   5       10.06       10.78      0.74 o 
   1   4   5       96.73      108.64      1.45 o 
   2   4   5      166.20      168.65      2.30 o 
   3   4   5      387.89      378.71      3.63 o 
   4   4   5      190.33      198.62      3.50 o 
   5   4   5      330.02      323.48      4.35 o 
   6   4   5      161.28      157.28      3.10 o 
   7   4   5       27.46       23.26      2.24 o 
   8   4   5       10.85        5.13      2.66 o 
  -7   5   5       15.89       19.59      2.13 o 
  -6   5   5        3.87        4.51      1.46 o 
  -5   5   5      257.36      260.59      4.49 o 
  -4   5   5      476.88      486.21      5.49 o 
  -3   5   5      290.00      307.11      3.83 o 
  -2   5   5      155.33      159.48      2.79 o 
  -1   5   5       23.84       24.28      0.82 o 
   0   5   5        3.41        4.23      0.45 o 
   1   5   5       23.87       23.03      0.76 o 
   2   5   5      155.31      162.79      2.33 o 
   3   5   5      290.08      300.16      4.33 o 
   4   5   5      476.82      476.37      6.36 o 
   5   5   5      257.20      258.43      4.51 o 
   6   5   5        3.87        4.99      1.55 o 
   7   5   5       15.90       21.37      2.61 o 
  -7   6   5       11.46       10.46      2.08 o 
  -6   6   5       65.47       68.41      2.62 o 
  -5   6   5      423.61      421.79      6.27 o 
  -4   6   5       59.64       59.58      1.76 o 
  -3   6   5      115.48      124.83      2.31 o 
  -2   6   5       80.61       72.24      1.42 o 
   0   6   5      107.25      102.00      1.72 o 
   2   6   5       80.64       73.01      1.61 o 
   3   6   5      115.37      119.60      3.22 o 
   4   6   5       59.61       58.01      2.04 o 
   5   6   5      423.62      420.05      6.42 o 
   6   6   5       65.36       65.22      2.58 o 
   7   6   5       11.46       19.41      2.64 o 
  -7   7   5       19.58       15.75      2.19 o 
  -6   7   5       49.47       51.39      4.18 o 
  -5   7   5       76.94       85.17      2.72 o 
  -4   7   5       69.37       73.06      2.04 o 
  -3   7   5       19.76       19.91      1.91 o 
  -2   7   5      113.44      119.70      1.99 o 
  -1   7   5      246.59      259.10      3.45 o 
   0   7   5       20.53       23.91      1.13 o 
   1   7   5      246.66      257.30      3.17 o 
   2   7   5      113.56      121.63      2.41 o 
   3   7   5       19.76       21.49      1.62 o 
   4   7   5       69.26       68.05      2.26 o 
   5   7   5       77.04       85.45      2.70 o 
   6   7   5       49.46       49.68      2.94 o 
   7   7   5       19.62       20.31      2.79 o 
  -7   8   5        4.87        3.74      2.00 o 
  -6   8   5      114.91      112.32      3.41 o 
  -5   8   5       35.09       40.76      2.20 o 
  -4   8   5      144.79      142.53      2.79 o 
  -3   8   5      288.01      290.56      4.60 o 
  -2   8   5      214.01      205.85      3.64 o 
  -1   8   5      109.12      104.92      1.98 o 
   0   8   5       90.63       93.13      2.09 o 
   1   8   5      109.11      105.15      1.94 o 
   2   8   5      214.06      206.36      3.43 o 
   3   8   5      287.94      286.07      4.51 o 
   4   8   5      144.77      145.12      3.25 o 
   5   8   5       35.05       37.58      2.49 o 
   6   8   5      114.79      111.79      4.04 o 
   7   8   5        4.87        4.17      2.36 o 
  -7   9   5       16.63       13.33      2.82 o 
  -6   9   5       52.71       55.48      2.77 o 
  -5   9   5       40.97       41.61      2.36 o 
  -4   9   5       40.12       38.03      2.12 o 
  -3   9   5      306.30      303.63      4.87 o 
  -2   9   5       39.68       37.95      1.84 o 
  -1   9   5      160.65      165.76      3.95 o 
   0   9   5       68.50       77.81      2.08 o 
   1   9   5      160.72      171.10      2.99 o 
   2   9   5       39.61       37.10      1.90 o 
   3   9   5      306.28      309.50      5.75 o 
   4   9   5       40.05       35.59      2.28 o 
   5   9   5       40.99       42.93      2.73 o 
   6   9   5       52.72       53.68      3.15 o 
   7   9   5       16.67       20.34      3.06 o 
  -6  10   5       85.69       99.38      5.12 o 
  -5  10   5       16.93       17.98      2.71 o 
  -4  10   5        6.56        4.19      1.58 o 
  -3  10   5      191.15      189.73      3.81 o 
  -2  10   5      632.66      611.36      7.96 o 
  -1  10   5       43.55       49.21      2.01 o 
   0  10   5       16.64       13.92      1.33 o 
   1  10   5       43.56       44.04      1.73 o 
   2  10   5      632.41      607.43      9.01 o 
   3  10   5      191.13      192.94      4.45 o 
   4  10   5        6.56        5.74      1.71 o 
   5  10   5       16.94       22.26      2.47 o 
   6  10   5       85.64       95.68      7.24 o 
  -6  11   5       54.48       57.20      3.69 o 
  -5  11   5       18.50       19.08      2.17 o 
  -4  11   5      135.30      127.13      3.54 o 
  -3  11   5      108.32      111.29      3.03 o 
  -2  11   5       23.79       26.54      3.37 o 
  -1  11   5       54.46       46.78      2.14 o 
   0  11   5      134.76      129.06      2.89 o 
   1  11   5       54.42       47.74      2.34 o 
   2  11   5       23.82       25.19      2.55 o 
   3  11   5      108.31      104.00      6.23 o 
   4  11   5      135.30      130.55      4.02 o 
   5  11   5       18.52       20.24      2.53 o 
   6  11   5       54.50       64.09      3.59 o 
  -6  12   5        2.45        4.90      2.75 o 
  -5  12   5       40.31       47.07      2.86 o 
  -4  12   5        4.62        3.03      1.71 o 
  -3  12   5      159.59      145.65      3.57 o 
  -2  12   5       15.12       13.00      1.69 o 
  -1  12   5      164.34      164.57      3.72 o 
   0  12   5      139.04      139.51      4.29 o 
   1  12   5      164.41      159.33      4.17 o 
   2  12   5       15.11       14.45      2.41 o 
   3  12   5      159.63      143.99      5.65 o 
   4  12   5        4.61        0.74      2.49 o 
   5  12   5       40.32       40.73      4.19 o 
   6  12   5        2.46        2.47      3.34 o 
  -5  13   5        4.10        5.83      2.56 o 
  -4  13   5       37.85       37.32      2.62 o 
  -3  13   5       14.45       11.69      1.82 o 
  -2  13   5       56.00       49.76      2.34 o 
  -1  13   5       18.38       20.03      1.91 o 
   0  13   5       77.41       73.55      3.37 o 
   1  13   5       18.38       18.44      2.06 o 
   2  13   5       56.06       52.72      3.66 o 
   3  13   5       14.45        9.44      2.70 o 
   4  13   5       37.82       34.58      4.27 o 
   5  13   5        4.09        5.41      3.53 o 
  -5  14   5        2.22       -0.62      2.55 o 
  -4  14   5       17.61       16.50      2.23 o 
  -3  14   5       12.75       11.48      2.36 o 
  -2  14   5        8.42        7.27      3.73 o 
  -1  14   5       45.41       40.79      2.33 o 
   0  14   5       63.11       58.34      3.57 o 
   1  14   5       45.44       41.74      4.35 o 
   2  14   5        8.42        7.58      2.10 o 
   3  14   5       12.74       15.38      2.94 o 
   4  14   5       17.61       20.21      3.58 o 
   5  14   5        2.23       -0.56      3.24 o 
  -4  15   5        1.33        0.04      2.37 o 
  -3  15   5       68.04       70.74      4.47 o 
  -2  15   5       22.65       25.02      2.33 o 
  -1  15   5       27.88       32.83      3.03 o 
   0  15   5        4.51        2.57      2.15 o 
   1  15   5       27.81       32.04      3.18 o 
   2  15   5       22.65       21.53      4.22 o 
   3  15   5       68.05       69.74      4.08 o 
   4  15   5        1.32        4.56      3.18 o 
  -3  16   5       53.39       51.92      5.04 o 
  -2  16   5       21.05       23.05      2.46 o 
  -1  16   5        4.63        6.65      2.43 o 
   0  16   5        0.01        0.33      2.23 o 
   1  16   5        4.62        3.32      2.64 o 
   2  16   5       21.05       30.68      4.69 o 
   3  16   5       53.37       59.88      6.10 o 
  -2  17   5        5.12        4.44      3.45 o 
  -1  17   5        7.65        4.68      3.61 o 
   0  17   5        6.25       11.68      2.93 o 
   1  17   5        7.65        5.23      2.64 o 
   2  17   5        5.13        4.67      3.03 o 
   0   0   6       89.05       81.69      1.83 o 
   2   0   6       21.51       11.31      0.65 o 
   3   0   6        1.23        3.21      0.50 o 
   4   0   6      162.39      154.78      2.19 o 
   5   0   6      270.29      262.17      3.28 o 
   6   0   6       28.85       29.95      2.00 o 
   7   0   6        7.34        5.52      1.97 o 
   8   0   6        1.20        1.23      4.31 o 
  -8   1   6       24.04       28.50      3.13 o 
  -7   1   6       34.03       35.72      3.33 o 
  -6   1   6      124.11      106.65      3.63 o 
  -4   1   6       63.27       60.97      3.41 o 
  -3   1   6      121.71      124.69      1.65 o 
  -2   1   6      140.18      141.02      1.72 o 
  -1   1   6      823.99      809.50      9.70 o 
   0   1   6      725.46      766.52      6.91 o 
   1   1   6      823.98      813.34      7.32 o 
   2   1   6      140.11      138.12      1.90 o 
   3   1   6      121.75      124.61      1.65 o 
   4   1   6       63.34       63.52      1.40 o 
   6   1   6      124.09      116.28      3.03 o 
   7   1   6       34.03       33.77      2.32 o 
   8   1   6       24.06       27.58      3.05 o 
  -8   2   6        1.69        0.99      2.34 o 
  -7   2   6       38.46       40.10      2.93 o 
  -6   2   6       54.29       63.40      2.34 o 
  -5   2   6       98.92       98.53      2.15 o 
  -4   2   6      152.42      153.98      2.50 o 
  -3   2   6      414.51      418.78      4.38 o 
  -2   2   6      725.87      797.31      8.43 o 
  -1   2   6      266.65      241.93      5.65 o 
   0   2   6       53.50       51.62      1.02 o 
   1   2   6      266.79      245.03      2.37 o 
   2   2   6      726.16      791.17      6.99 o 
   3   2   6      414.34      426.02      3.57 o 
   4   2   6      152.42      151.62      1.90 o 
   5   2   6       98.82       96.86      2.23 o 
   6   2   6       54.29       56.09      2.30 o 
   7   2   6       38.46       40.35      2.48 o 
   8   2   6        1.68       -0.86      3.82 o 
  -8   3   6        2.28        0.95      2.85 o 
  -7   3   6        1.91       -1.58      1.92 o 
  -6   3   6      220.74      225.31      4.33 o 
  -5   3   6       35.50       35.50      1.57 o 
  -4   3   6      110.28       99.53      2.05 o 
  -3   3   6      142.13      137.48      2.27 o 
  -2   3   6      356.94      374.13      4.30 o 
  -1   3   6      416.21      461.28      6.10 o 
   0   3   6       16.46       18.20      0.72 o 
   1   3   6      416.06      460.18      4.12 o 
   2   3   6      356.84      368.16      3.45 o 
   3   3   6      142.16      135.70      1.63 o 
   4   3   6      110.34       96.29      1.96 o 
   5   3   6       35.53       38.03      1.59 o 
   6   3   6      220.74      224.48      3.72 o 
   7   3   6        1.89       -0.34      1.56 o 
   8   3   6        2.29        4.91      2.13 o 
  -7   4   6        3.85        5.42      1.78 o 
  -6   4   6        0.21        0.63      1.38 o 
  -5   4   6      223.96      213.51      5.67 o 
  -4   4   6       29.33       28.57      1.41 o 
  -3   4   6      146.09      145.18      2.89 o 
  -2   4   6     1031.55     1041.86      9.55 o 
  -1   4   6      575.72      578.82      7.53 o 
   0   4   6        5.52        7.60      0.58 o 
   1   4   6      575.62      607.31      5.11 o 
   2   4   6     1031.51     1054.44      9.49 o 
   3   4   6      146.03      146.05      2.26 o 
   4   4   6       29.36       29.36      1.16 o 
   5   4   6      223.96      213.66      3.44 o 
   6   4   6        0.21        0.28      1.16 o 
   7   4   6        3.85        4.71      1.83 o 
  -7   5   6       13.47       10.02      1.90 o 
  -6   5   6      126.83      127.19      3.34 o 
  -5   5   6       77.22       78.23      2.52 o 
  -4   5   6       46.96       46.68      1.64 o 
  -3   5   6      202.36      186.30      2.86 o 
  -2   5   6      215.40      244.79      3.07 o 
  -1   5   6     1069.32     1129.75     14.79 o 
   0   5   6      240.61      265.95      3.09 o 
   1   5   6     1069.31     1141.59      9.07 o 
   2   5   6      215.35      240.86      3.03 o 
   3   5   6      202.28      183.10      4.68 o 
   4   5   6       46.89       45.26      1.83 o 
   5   5   6       77.22       72.26      4.00 o 
   6   5   6      126.82      122.79      3.32 o 
   7   5   6       13.44       12.83      2.45 o 
  -7   6   6        9.24        7.57      2.97 o 
  -6   6   6        3.26        1.57      1.44 o 
  -5   6   6       10.59        6.84      1.46 o 
  -4   6   6      221.38      206.57      3.72 o 
  -3   6   6      171.56      171.81      3.23 o 
  -2   6   6        5.88        7.57      1.45 o 
  -1   6   6        9.53       11.29      0.76 o 
   0   6   6      191.68      180.15      2.04 o 
   1   6   6        9.55       13.48      0.78 o 
   2   6   6        5.86        6.84      0.79 o 
   3   6   6      171.51      176.43      2.77 o 
   4   6   6      221.45      194.65      3.17 o 
   5   6   6       10.60        9.51      1.44 o 
   6   6   6        3.25        2.92      1.96 o 
   7   6   6        9.24        9.88      3.17 o 
  -7   7   6       11.95        8.88      2.13 o 
  -6   7   6       15.97       12.82      2.53 o 
  -5   7   6      138.20      142.25      4.33 o 
  -4   7   6      322.79      300.64      4.24 o 
  -3   7   6      459.55      473.18      6.37 o 
  -2   7   6       34.18       33.17      1.59 o 
  -1   7   6      237.50      233.29      3.65 o 
   0   7   6      253.72      260.73      2.76 o 
   1   7   6      237.32      242.26      2.74 o 
   2   7   6       34.14       34.53      1.24 o 
   3   7   6      459.53      479.42      5.47 o 
   4   7   6      322.75      315.05      4.26 o 
   5   7   6      138.28      145.64      3.46 o 
   6   7   6       15.98       14.04      1.87 o 
   7   7   6       11.92       15.99      3.98 o 
  -7   8   6       13.97       13.37      2.28 o 
  -6   8   6        0.64        0.48      1.77 o 
  -5   8   6      163.42      161.25      3.86 o 
  -4   8   6       62.16       56.56      2.34 o 
  -3   8   6      222.98      219.67      3.97 o 
  -2   8   6       49.65       52.74      1.96 o 
  -1   8   6       65.57       66.49      2.13 o 
   0   8   6      298.18      315.87      3.88 o 
   1   8   6       65.57       65.49      1.54 o 
   2   8   6       49.66       50.78      1.56 o 
   3   8   6      223.11      224.96      3.40 o 
   4   8   6       62.16       61.27      2.22 o 
   5   8   6      163.42      173.38      3.29 o 
   6   8   6        0.64        0.66      2.16 o 
   7   8   6       13.96       19.91      4.99 o 
  -7   9   6       17.20       16.21      3.11 o 
  -6   9   6       18.50       16.13      2.47 o 
  -5   9   6      124.85      127.07      5.20 o 
  -4   9   6      125.84      117.74      2.89 o 
  -3   9   6      247.05      256.55      4.45 o 
  -2   9   6        3.92        1.10      1.44 o 
  -1   9   6       26.91       26.62      1.73 o 
   0   9   6      428.58      421.79      7.20 o 
   1   9   6       27.01       25.95      1.45 o 
   2   9   6        3.92        2.68      0.91 o 
   3   9   6      246.99      254.33      3.78 o 
   4   9   6      125.80      121.18      5.42 o 
   5   9   6      124.94      127.11      4.02 o 
   6   9   6       18.51       20.12      3.70 o 
   7   9   6       17.22       14.63      2.82 o 
  -6  10   6       11.24        8.53      2.03 o 
  -5  10   6       34.99       34.73      3.20 o 
  -4  10   6        9.09        7.82      1.69 o 
  -3  10   6      141.38      142.40      3.33 o 
  -2  10   6      260.90      251.47      4.49 o 
  -1  10   6       10.90        7.82      1.41 o 
   0  10   6        6.13        2.08      1.05 o 
   1  10   6       10.89       10.39      1.75 o 
   2  10   6      260.91      252.13      5.21 o 
   3  10   6      141.29      146.20      3.19 o 
   4  10   6        9.08       10.09      2.15 o 
   5  10   6       34.99       37.70      2.72 o 
   6  10   6       11.27       13.44      3.12 o 
  -6  11   6        9.25        8.08      2.24 o 
  -5  11   6       37.86       36.82      2.63 o 
  -4  11   6       39.06       40.94      2.49 o 
  -3  11   6       47.11       36.02      2.03 o 
  -2  11   6       34.54       35.36      2.05 o 
  -1  11   6       65.18       59.35      2.34 o 
   0  11   6        8.54        7.93      1.72 o 
   1  11   6       65.31       57.16      2.51 o 
   2  11   6       34.52       31.84      3.63 o 
   3  11   6       47.10       41.36      2.54 o 
   4  11   6       39.01       40.31      3.61 o 
   5  11   6       37.91       34.26      6.14 o 
   6  11   6        9.25       13.05      3.66 o 
  -5  12   6       34.47       39.91      2.81 o 
  -4  12   6        4.72        2.43      1.74 o 
  -3  12   6       42.50       37.12      2.26 o 
  -2  12   6      280.92      260.59      4.85 o 
  -1  12   6       52.80       43.26      2.22 o 
   0  12   6       45.28       40.41      3.66 o 
   1  12   6       52.77       46.34      2.36 o 
   2  12   6      280.96      261.73      8.49 o 
   3  12   6       42.48       38.34      2.73 o 
   4  12   6        4.71        3.81      1.97 o 
   5  12   6       34.51       41.48      6.30 o 
  -5  13   6       79.95       97.49      3.68 o 
  -4  13   6        3.33        1.27      1.79 o 
  -3  13   6       40.53       39.15      3.33 o 
  -2  13   6       11.85        9.04      1.72 o 
  -1  13   6       50.52       51.18      2.36 o 
   0  13   6       21.04       23.74      2.57 o 
   1  13   6       50.49       52.56      4.00 o 
   2  13   6       11.81        6.77      2.90 o 
   3  13   6       40.52       40.99      3.82 o 
   4  13   6        3.33        4.99      2.04 o 
   5  13   6       79.99       99.01      4.25 o 
  -4  14   6       34.12       31.94      2.75 o 
  -3  14   6       87.33       80.29      2.98 o 
  -2  14   6       92.06       81.96      2.96 o 
  -1  14   6       15.85       12.84      2.16 o 
   0  14   6        4.59        3.12      2.07 o 
   1  14   6       15.85       10.08      3.18 o 
   2  14   6       92.07       85.41      5.57 o 
   3  14   6       87.26       86.72      3.70 o 
   4  14   6       34.12       34.65      5.98 o 
  -4  15   6       50.75       56.49      3.16 o 
  -3  15   6       10.23       13.54      2.81 o 
  -2  15   6      103.65      109.22      3.50 o 
  -1  15   6        1.83        0.56      2.12 o 
   0  15   6       30.40       27.15      3.59 o 
   1  15   6        1.82        2.57      3.05 o 
   2  15   6      103.56      114.21      6.47 o 
   3  15   6       10.23       14.90      4.26 o 
   4  15   6       50.75       57.63      3.59 o 
  -3  16   6       64.50       70.79      4.42 o 
  -2  16   6       18.82       17.24      2.39 o 
  -1  16   6       21.19       22.36      3.04 o 
   0  16   6       45.71       48.22      3.54 o 
   1  16   6       21.20       22.02      2.94 o 
   2  16   6       18.82       18.59      4.14 o 
   3  16   6       64.47       64.91      5.73 o 
  -1  17   6       10.51       16.04      3.96 o 
   0  17   6       30.69       38.71      3.83 o 
   1  17   6       10.49       15.26      3.17 o 
   1   0   7       54.77       57.73      1.14 o 
   2   0   7     4597.16     4984.80     36.34 o 
   3   0   7       49.36       42.66      1.04 o 
   4   0   7       16.97       15.19      1.04 o 
   5   0   7      153.70      140.42      3.08 o 
   6   0   7       10.32       12.54      2.94 o 
   7   0   7        3.70        4.84      1.95 o 
   8   0   7       30.43       46.26      3.67 o 
  -8   1   7        9.96       12.72      2.74 o 
  -7   1   7        5.12        4.65      2.02 o 
  -6   1   7       39.42       36.38      2.56 o 
  -5   1   7       39.07       30.79      1.44 o 
  -4   1   7       48.58       44.28      1.43 o 
  -3   1   7        3.34        5.95      0.60 o 
  -2   1   7      448.47      488.88      8.92 o 
  -1   1   7      466.04      479.01      5.37 o 
   0   1   7      200.71      230.35      2.66 o 
   1   1   7      466.04      476.36      7.46 o 
   2   1   7      448.16      497.71      4.30 o 
   3   1   7        3.35        3.99      0.68 o 
   4   1   7       48.71       44.37      1.23 o 
   5   1   7       39.09       31.75      1.57 o 
   6   1   7       39.43       33.27      1.99 o 
   7   1   7        5.13        3.43      1.99 o 
   8   1   7        9.92        7.74      2.92 o 
  -8   2   7        4.71        1.18      2.88 o 
  -7   2   7       24.03       22.06      2.52 o 
  -6   2   7       14.33       13.62      2.07 o 
  -5   2   7       70.81       63.62      3.19 o 
  -4   2   7      105.27      106.28      3.09 o 
  -3   2   7      305.09      296.57      3.44 o 
  -1   2   7      210.37      217.78      3.30 o 
   0   2   7      125.10      115.51      1.69 o 
   1   2   7      210.57      220.04      3.47 o 
   3   2   7      304.99      295.47      2.75 o 
   4   2   7      105.24      104.54      3.05 o 
   5   2   7       70.72       60.49      2.61 o 
   6   2   7       14.28       19.01      1.81 o 
   7   2   7       24.02       22.97      2.09 o 
   8   2   7        4.74        7.01      2.51 o 
  -7   3   7       25.78       27.01      3.02 o 
  -6   3   7        5.37        1.42      1.36 o 
  -5   3   7       83.04       85.89      2.12 o 
  -4   3   7      166.86      162.53      2.72 o 
  -3   3   7      145.23      136.26      2.32 o 
  -2   3   7     1009.74     1056.15      9.65 o 
  -1   3   7       14.07       10.35      1.12 o 
   0   3   7      164.33      175.69      2.24 o 
   1   3   7       14.09       11.04      1.46 o 
   2   3   7     1009.65     1067.19      8.42 o 
   3   3   7      145.26      139.27      1.95 o 
   4   3   7      166.96      160.68      2.62 o 
   5   3   7       83.07       83.85      2.14 o 
   6   3   7        5.37        3.58      1.24 o 
   7   3   7       25.76       22.85      3.62 o 
  -7   4   7        6.08        3.99      5.03 o 
  -6   4   7        6.66        2.70      1.47 o 
  -5   4   7        9.08        6.00      1.13 o 
  -4   4   7       20.96       16.57      1.38 o 
  -3   4   7      375.38      399.86      4.66 o 
  -2   4   7      516.89      540.55      5.54 o 
  -1   4   7       22.75       24.20      1.50 o 
   0   4   7     1735.50     1853.16     20.94 o 
   1   4   7       22.73       22.99      0.90 o 
   2   4   7      516.79      538.99      4.73 o 
   3   4   7      375.39      390.47      4.89 o 
   4   4   7       20.95       18.10      1.49 o 
   5   4   7        9.11        5.48      1.10 o 
   6   4   7        6.69        6.34      1.59 o 
   7   4   7        6.08        3.21      2.08 o 
  -7   5   7       32.01       31.56      2.41 o 
  -6   5   7       48.46       47.09      2.36 o 
  -5   5   7      133.30      132.47      3.18 o 
  -4   5   7      258.37      241.20      4.81 o 
  -3   5   7      606.12      598.35      7.37 o 
  -2   5   7       49.20       46.97      1.33 o 
  -1   5   7       81.54       88.99      2.57 o 
   0   5   7       36.99       34.39      1.61 o 
   1   5   7       81.72       87.04      1.68 o 
   2   5   7       49.16       46.75      1.29 o 
   3   5   7      606.09      599.45      6.27 o 
   4   5   7      258.47      244.41      3.45 o 
   5   5   7      133.42      131.26      3.17 o 
   6   5   7       48.46       49.15      2.34 o 
   7   5   7       32.02       36.30      3.39 o 
  -7   6   7       13.46       13.99      2.13 o 
  -6   6   7       17.07        9.98      2.33 o 
  -5   6   7       15.62       12.24      2.27 o 
  -4   6   7      200.91      201.34      3.30 o 
  -3   6   7      216.16      208.87      3.73 o 
  -2   6   7       38.96       48.18      1.67 o 
  -1   6   7      132.67      137.82      2.16 o 
   0   6   7      598.02      675.19      6.67 o 
   1   6   7      132.58      135.80      2.30 o 
   2   6   7       38.99       47.87      1.35 o 
   3   6   7      216.24      209.66      3.08 o 
   4   6   7      200.88      200.17      3.40 o 
   5   6   7       15.67       17.01      2.19 o 
   6   6   7       17.07       15.69      1.84 o 
   7   6   7       13.46       17.36      2.65 o 
  -7   7   7       14.77       15.52      2.29 o 
  -6   7   7       28.68       25.66      2.19 o 
  -5   7   7      236.17      234.20      4.56 o 
  -4   7   7        2.92        0.17      1.22 o 
  -3   7   7       48.54       46.97      1.96 o 
  -2   7   7       40.98       40.56      1.77 o 
  -1   7   7      452.36      474.68      6.18 o 
   0   7   7      412.69      423.39      4.69 o 
   1   7   7      452.31      473.85      4.52 o 
   2   7   7       40.99       41.39      1.48 o 
   3   7   7       48.57       46.76      1.63 o 
   4   7   7        2.94       -0.02      0.97 o 
   5   7   7      236.10      232.38      4.46 o 
   6   7   7       28.69       31.87      2.75 o 
   7   7   7       14.76       21.07      2.83 o 
  -7   8   7       26.29       33.77      3.05 o 
  -6   8   7       18.06       19.04      2.18 o 
  -5   8   7      101.94      100.37      3.08 o 
  -4   8   7       12.52        9.86      1.61 o 
  -3   8   7       50.66       52.19      2.11 o 
  -2   8   7      224.24      229.23      4.03 o 
  -1   8   7       55.33       56.86      1.99 o 
   0   8   7       49.58       44.04      1.37 o 
   1   8   7       55.31       54.75      1.83 o 
   2   8   7      224.30      221.52      3.19 o 
   3   8   7       50.72       47.56      1.62 o 
   4   8   7       12.52       11.58      1.28 o 
   5   8   7      102.04      103.62      3.57 o 
   6   8   7       18.09       23.54      2.27 o 
   7   8   7       26.30       34.15      5.97 o 
  -6   9   7       17.95       11.93      2.17 o 
  -5   9   7       18.03       16.64      2.01 o 
  -4   9   7       61.88       61.49      2.10 o 
  -3   9   7      173.01      173.94      3.63 o 
  -2   9   7      216.01      208.80      3.99 o 
  -1   9   7      106.48      112.45      2.87 o 
   0   9   7       32.09       36.32      1.39 o 
   1   9   7      106.49      108.55      2.54 o 
   2   9   7      216.29      211.59      3.87 o 
   3   9   7      173.00      167.53      3.56 o 
   4   9   7       61.79       65.14      2.06 o 
   5   9   7       18.04       18.85      1.64 o 
   6   9   7       17.96       20.65      2.69 o 
  -6  10   7       55.88       62.35      3.28 o 
  -5  10   7       13.11        8.76      3.10 o 
  -4  10   7        4.49        1.83      1.25 o 
  -3  10   7       65.79       62.13      2.40 o 
  -2  10   7      166.83      165.52      3.63 o 
  -1  10   7       14.29       12.94      1.58 o 
   0  10   7      123.04      115.51      7.17 o 
   1  10   7       14.30       18.79      1.99 o 
   2  10   7      166.83      168.45      3.51 o 
   3  10   7       65.84       66.88      2.37 o 
   4  10   7        4.48        1.83      1.67 o 
   5  10   7       13.11        9.83      2.11 o 
   6  10   7       55.97       65.44      4.93 o 
  -6  11   7       18.57       13.41      2.39 o 
  -5  11   7        4.56        7.47      1.94 o 
  -4  11   7       89.95       94.07      3.22 o 
  -3  11   7       18.89       20.34      2.49 o 
  -2  11   7        7.23        5.54      1.99 o 
  -1  11   7        0.61        0.44      1.27 o 
   0  11   7        3.75        5.53      1.60 o 
   1  11   7        0.60       -1.23      1.23 o 
   2  11   7        7.29        7.08      2.96 o 
   3  11   7       18.89       17.36      2.08 o 
   4  11   7       89.87       94.28      3.58 o 
   5  11   7        4.54        4.91      2.20 o 
   6  11   7       18.57       14.93      3.85 o 
  -5  12   7       55.50       58.98      2.99 o 
  -4  12   7       35.83       33.18      2.58 o 
  -3  12   7       47.87       44.16      2.40 o 
  -2  12   7       53.84       46.02      2.27 o 
  -1  12   7       36.19       34.18      2.19 o 
   0  12   7       29.92       21.57      3.59 o 
   1  12   7       36.17       33.81      3.87 o 
   2  12   7       53.82       46.36      2.62 o 
   3  12   7       47.89       47.96      2.78 o 
   4  12   7       35.83       36.48      3.91 o 
   5  12   7       55.50       57.93      4.65 o 
  -5  13   7       12.08        6.44      2.76 o 
  -4  13   7       36.00       38.63      2.87 o 
  -3  13   7       19.28       26.49      2.82 o 
  -2  13   7       58.91       55.73      2.57 o 
  -1  13   7       99.89       93.42      3.11 o 
   0  13   7      154.06      149.81      4.73 o 
   1  13   7       99.79       88.57      5.06 o 
   2  13   7       58.85       58.05      4.27 o 
   3  13   7       19.27       22.36      2.53 o 
   4  13   7       36.04       42.59      4.97 o 
   5  13   7       12.08       10.89      2.72 o 
  -4  14   7        8.35        7.59      2.24 o 
  -3  14   7        5.52        6.22      1.85 o 
  -2  14   7       71.26       67.27      2.85 o 
  -1  14   7        0.74       -0.52      1.58 o 
   0  14   7        9.99       10.00      2.36 o 
   1  14   7        0.74       -1.27      2.65 o 
   2  14   7       71.26       64.49      4.93 o 
   3  14   7        5.53        6.31      2.21 o 
   4  14   7        8.35        6.64      4.16 o 
  -3  15   7       20.15       24.03      3.43 o 
  -2  15   7       44.29       43.98      2.88 o 
  -1  15   7       81.10       83.59      3.94 o 
   0  15   7        1.78        5.44      2.35 o 
   1  15   7       81.14       80.22      5.44 o 
   2  15   7       44.31       52.82      5.30 o 
   3  15   7       20.14       19.81      4.08 o 
  -2  16   7       14.31       11.99      2.32 o 
  -1  16   7       50.10       51.02      3.51 o 
   0  16   7        0.85        1.05      2.25 o 
   1  16   7       50.09       56.67      4.10 o 
   2  16   7       14.33       11.54      4.03 o 
  -1  17   7       25.90       29.17      3.42 o 
   0  17   7        0.08       -1.06      2.77 o 
   1  17   7       25.94       39.92      9.49 o 
   0   0   8     2285.05     2402.58     28.67 o 
   1   0   8      240.26      265.95      3.06 o 
   2   0   8      153.40      131.41      1.76 o 
   3   0   8       29.18       32.77      1.12 o 
   4   0   8        0.69        1.51      0.79 o 
   5   0   8      371.59      364.78      5.51 o 
   6   0   8       21.37       12.75      2.16 o 
   7   0   8        9.80        3.48      2.13 o 
  -7   1   8       22.20       19.67      4.08 o 
  -6   1   8        2.27        2.43      2.31 o 
  -5   1   8      156.02      153.44      3.31 o 
  -4   1   8      112.15      122.02      2.42 o 
  -3   1   8      197.00      202.58      2.40 o 
  -2   1   8      480.85      531.82      5.30 o 
  -1   1   8      536.98      549.62      5.39 o 
   0   1   8      114.98      113.38      1.77 o 
   1   1   8      536.43      556.71      5.46 o 
   2   1   8      481.04      524.34      4.60 o 
   3   1   8      196.92      202.25      2.46 o 
   4   1   8      112.16      114.49      2.79 o 
   5   1   8      156.12      148.34      3.84 o 
   6   1   8        2.27        0.30      1.47 o 
   7   1   8       22.18       19.50      2.48 o 
  -7   2   8       68.39       61.36      5.04 o 
  -6   2   8       72.64       58.02      3.01 o 
  -5   2   8       64.46       58.89      2.19 o 
  -4   2   8       50.66       48.60      1.95 o 
  -3   2   8       73.06       83.03      3.35 o 
  -2   2   8      123.24      125.09      2.29 o 
  -1   2   8      281.20      288.91      3.66 o 
   0   2   8      652.44      711.63      6.73 o 
   1   2   8      281.12      284.52      2.82 o 
   2   2   8      123.10      119.49      1.66 o 
   3   2   8       73.11       89.09      2.01 o 
   4   2   8       50.71       46.55      1.83 o 
   5   2   8       64.45       61.31      1.90 o 
   6   2   8       72.56       57.96      2.09 o 
   7   2   8       68.40       66.06      3.28 o 
  -7   3   8        3.67        7.63      2.45 o 
  -6   3   8        4.22        2.35      1.85 o 
  -5   3   8       25.81       24.22      2.64 o 
  -4   3   8      503.96      452.78      5.29 o 
  -3   3   8      170.22      155.60      2.56 o 
  -2   3   8       15.69       13.60      1.51 o 
  -1   3   8      166.12      168.69      2.48 o 
   0   3   8      100.47      103.30      1.69 o 
   1   3   8      166.20      174.96      2.41 o 
   2   3   8       15.72       15.21      0.85 o 
   3   3   8      170.19      155.51      2.36 o 
   4   3   8      503.83      464.41      5.68 o 
   5   3   8       25.87       26.34      1.80 o 
   6   3   8        4.22        2.71      1.24 o 
   7   3   8        3.66        3.17      2.08 o 
  -7   4   8        9.26        5.63      2.35 o 
  -6   4   8       23.68       25.64      2.02 o 
  -5   4   8      188.15      173.80      3.08 o 
  -4   4   8      275.67      261.01      3.74 o 
  -3   4   8        1.19        1.09      0.86 o 
  -2   4   8      431.37      495.34      5.86 o 
  -1   4   8      421.73      467.53      7.24 o 
   0   4   8      185.97      215.32      2.72 o 
   1   4   8      421.63      465.85      4.95 o 
   2   4   8      431.23      495.20      5.16 o 
   3   4   8        1.19       -0.04      0.60 o 
   4   4   8      275.69      261.17      3.20 o 
   5   4   8      188.21      171.68      3.64 o 
   6   4   8       23.68       30.76      3.62 o 
   7   4   8        9.26       11.46      2.49 o 
  -7   5   8        2.30       -1.82      2.23 o 
  -6   5   8       26.67       20.40      1.96 o 
  -5   5   8       28.17       24.49      2.24 o 
  -4   5   8      631.92      626.85      6.86 o 
  -3   5   8       22.02       21.99      1.52 o 
  -2   5   8       84.37       79.16      1.76 o 
  -1   5   8      129.41      130.21      3.25 o 
   0   5   8      145.62      152.37      2.24 o 
   1   5   8      129.41      128.34      1.76 o 
   2   5   8       84.52       78.68      1.65 o 
   3   5   8       22.02       18.85      1.17 o 
   4   5   8      632.05      601.06      8.32 o 
   5   5   8       28.17       29.61      1.94 o 
   6   5   8       26.67       29.45      2.65 o 
   7   5   8        2.30        2.48      2.09 o 
  -7   6   8        5.70        2.39      2.04 o 
  -6   6   8       69.35       71.51      5.19 o 
  -5   6   8      182.57      166.27      3.73 o 
  -4   6   8       21.10       19.84      1.53 o 
  -3   6   8      787.68      758.93      9.15 o 
  -2   6   8       51.35       50.50      1.53 o 
  -1   6   8      314.47      311.45      5.77 o 
   0   6   8      675.39      662.81      6.64 o 
   1   6   8      314.47      316.70      4.37 o 
   2   6   8       51.28       53.38      2.02 o 
   3   6   8      787.68      753.19      7.68 o 
   4   6   8       21.09       20.39      1.65 o 
   5   6   8      182.47      173.25      3.75 o 
   6   6   8       69.44       71.77      2.81 o 
   7   6   8        5.69       -0.52      2.18 o 
  -7   7   8        9.15        5.87      2.15 o 
  -6   7   8       19.55       17.88      2.08 o 
  -5   7   8       41.10       35.35      2.32 o 
  -4   7   8      654.86      640.91      7.31 o 
  -3   7   8        3.86        2.33      1.19 o 
  -2   7   8        3.81        2.07      0.89 o 
  -1   7   8       18.11       17.46      1.34 o 
   0   7   8       13.41       14.60      1.39 o 
   1   7   8       18.15       19.80      1.13 o 
   2   7   8        3.78        3.44      0.98 o 
   3   7   8        3.86        2.53      0.93 o 
   4   7   8      654.72      645.22      7.13 o 
   5   7   8       41.02       39.04      2.91 o 
   6   7   8       19.55       20.94      2.09 o 
   7   7   8        9.14       15.57      2.68 o 
  -6   8   8       42.22       41.09      3.33 o 
  -5   8   8       10.48       13.35      1.85 o 
  -4   8   8       21.36       21.05      1.70 o 
  -3   8   8      178.96      178.31      4.89 o 
  -2   8   8       99.82      103.45      2.76 o 
  -1   8   8       36.14       39.19      1.72 o 
   0   8   8       46.35       46.27      2.16 o 
   1   8   8       36.17       41.89      2.14 o 
   2   8   8       99.92      105.86      2.60 o 
   3   8   8      178.93      183.65      3.63 o 
   4   8   8       21.38       24.37      1.57 o 
   5   8   8       10.48       11.32      1.70 o 
   6   8   8       42.26       45.42      2.61 o 
  -6   9   8        0.58       -1.72      1.88 o 
  -5   9   8       62.17       60.23      2.72 o 
  -4   9   8       42.73       42.73      1.93 o 
  -3   9   8       54.37       51.60      2.21 o 
  -2   9   8      104.66      101.68      2.86 o 
  -1   9   8        1.49        0.07      1.38 o 
   0   9   8        4.73        3.94      1.21 o 
   1   9   8        1.51       -0.56      0.99 o 
   2   9   8      104.60      103.88      4.15 o 
   3   9   8       54.39       52.01      2.10 o 
   4   9   8       42.74       41.16      2.11 o 
   5   9   8       62.07       59.92      4.10 o 
   6   9   8        0.58        2.36      2.92 o 
  -6  10   8       10.88       11.59      2.26 o 
  -5  10   8      144.05      152.24      4.07 o 
  -4  10   8        3.47        3.18      1.38 o 
  -3  10   8       33.58       34.64      2.16 o 
  -2  10   8       19.42       16.12      1.72 o 
  -1  10   8      388.00      391.58      6.12 o 
   0  10   8       50.10       54.61      2.79 o 
   1  10   8      387.85      393.49      7.47 o 
   2  10   8       19.43       17.15      3.39 o 
   3  10   8       33.56       35.57      1.96 o 
   4  10   8        3.47        2.19      1.50 o 
   5  10   8      144.20      151.02      4.58 o 
   6  10   8       10.89       15.72      3.66 o 
  -6  11   8        7.30       13.54      3.00 o 
  -5  11   8       54.02       55.85      2.88 o 
  -4  11   8       50.47       52.41      2.67 o 
  -3  11   8       28.91       32.14      2.21 o 
  -2  11   8       78.28       70.05      3.64 o 
  -1  11   8       88.19       85.89      2.84 o 
   0  11   8        1.82        1.98      1.55 o 
   1  11   8       88.20       84.62      4.75 o 
   2  11   8       78.35       69.05      3.38 o 
   3  11   8       28.91       31.89      2.38 o 
   4  11   8       50.42       58.67      4.91 o 
   5  11   8       53.98       52.10      3.23 o 
   6  11   8        7.29       10.85      3.71 o 
  -5  12   8       66.71       74.44      3.73 o 
  -4  12   8       11.00        8.83      2.01 o 
  -3  12   8       17.56       14.89      1.95 o 
  -2  12   8      104.05       91.04      3.02 o 
  -1  12   8       98.79       89.08      2.93 o 
   0  12   8       24.17       18.20      2.45 o 
   1  12   8       98.79       97.32      5.06 o 
   2  12   8      104.12      100.10      5.41 o 
   3  12   8       17.54       12.89      2.49 o 
   4  12   8       11.01       10.26      2.21 o 
   5  12   8       66.74       77.29      3.77 o 
  -5  13   8       15.50       17.54      2.56 o 
  -4  13   8        5.13        6.81      2.10 o 
  -3  13   8       10.15       12.36      2.51 o 
  -2  13   8        5.96        5.59      1.74 o 
  -1  13   8        6.29        4.97      1.69 o 
   0  13   8       19.52       25.40      3.74 o 
   1  13   8        6.27        6.28      2.94 o 
   2  13   8        5.97        4.30      2.70 o 
   3  13   8       10.15       13.50      2.33 o 
   4  13   8        5.12        6.54      2.25 o 
   5  13   8       15.51       15.41      3.66 o 
  -4  14   8       42.16       46.66      3.09 o 
  -3  14   8       57.88       50.77      2.78 o 
  -2  14   8       12.83       12.99      2.07 o 
  -1  14   8       28.27       30.18      4.64 o 
   0  14   8        4.13        4.11      2.20 o 
   1  14   8       28.26       36.54      4.38 o 
   2  14   8       12.80       12.54      3.47 o 
   3  14   8       57.88       49.14      4.77 o 
   4  14   8       42.14       46.29      3.26 o 
  -3  15   8       72.03       63.72      3.08 o 
  -2  15   8        2.99        2.91      1.95 o 
  -1  15   8       50.94       52.84      2.79 o 
   0  15   8        2.12        3.75      2.20 o 
   1  15   8       50.96       53.46      4.51 o 
   2  15   8        3.01        0.21      3.13 o 
   3  15   8       72.04       61.71      5.38 o 
  -2  16   8       23.53       28.07      2.72 o 
  -1  16   8        3.76       -0.30      2.36 o 
   0  16   8       89.98       90.02      5.62 o 
   1  16   8        3.76        2.70      3.55 o 
   2  16   8       23.51       26.25      4.61 o 
   1   0   9       13.71        7.21      0.71 o 
   2   0   9        9.60       10.67      1.06 o 
   3   0   9      129.82      115.86      1.95 o 
   4   0   9        1.05        0.39      1.26 o 
   5   0   9      164.63      157.65      3.41 o 
   6   0   9       30.75       37.74      2.54 o 
   7   0   9       14.18       21.64      2.67 o 
  -7   1   9       48.19       54.25      3.25 o 
  -6   1   9       60.69       47.56      2.78 o 
  -5   1   9      292.00      261.57      5.53 o 
  -4   1   9      136.41      121.24      2.82 o 
  -3   1   9      117.77      112.76      1.79 o 
  -2   1   9       83.48       93.15      1.74 o 
  -1   1   9      504.53      538.67      5.35 o 
   0   1   9       93.32       96.64      1.70 o 
   1   1   9      504.70      528.24      6.33 o 
   2   1   9       83.31       91.57      1.61 o 
   3   1   9      117.81      112.51      2.08 o 
   4   1   9      136.52      119.29      3.57 o 
   5   1   9      291.99      270.13      4.61 o 
   6   1   9       60.71       53.16      2.44 o 
   7   1   9       48.17       56.39      7.73 o 
  -7   2   9       16.79       15.06      4.52 o 
  -6   2   9       45.18       39.24      2.80 o 
  -5   2   9      157.27      138.83      5.52 o 
  -4   2   9      149.57      143.36      2.57 o 
  -3   2   9       39.11       40.02      1.44 o 
  -2   2   9      382.66      379.97     10.82 o 
  -1   2   9      331.70      350.33      3.79 o 
   0   2   9       22.44       26.10      1.00 o 
   1   2   9      331.69      340.19      3.32 o 
   2   2   9      382.63      378.46      5.23 o 
   3   2   9       39.08       39.66      1.31 o 
   4   2   9      149.53      141.54      4.51 o 
   5   2   9      157.18      140.13      4.01 o 
   6   2   9       45.23       39.31      2.15 o 
   7   2   9       16.78        6.81      3.10 o 
  -7   3   9       29.48       34.19      3.11 o 
  -6   3   9       13.39        9.01      2.12 o 
  -5   3   9      226.33      215.82      4.15 o 
  -4   3   9      355.08      342.10      5.23 o 
  -3   3   9      423.00      416.87      5.74 o 
  -2   3   9       69.88       63.08      1.54 o 
  -1   3   9      873.28      888.08      8.24 o 
   0   3   9        1.56        1.44      0.53 o 
   1   3   9      873.74      884.54      8.37 o 
   2   3   9       69.97       62.81      1.38 o 
   3   3   9      422.96      419.10      6.11 o 
   4   3   9      355.17      341.45      4.31 o 
   5   3   9      226.27      212.53      4.11 o 
   6   3   9       13.39       14.54      2.70 o 
   7   3   9       29.44       32.70      4.11 o 
  -7   4   9        3.93        2.70      2.24 o 
  -6   4   9        7.26        2.60      1.90 o 
  -5   4   9      121.30      113.69      2.57 o 
  -4   4   9      440.08      435.39      5.46 o 
  -3   4   9      283.99      282.34      4.42 o 
  -2   4   9      146.99      132.49      2.77 o 
  -1   4   9       22.87       25.01      3.48 o 
   0   4   9      151.07      175.46      2.46 o 
   1   4   9       22.82       26.05      1.13 o 
   2   4   9      146.88      129.86      2.74 o 
   3   4   9      283.94      287.97      4.32 o 
   4   4   9      440.11      428.89      5.15 o 
   5   4   9      121.46      110.66      3.01 o 
   6   4   9        7.27        5.76      1.57 o 
   7   4   9        3.93        2.92      2.15 o 
  -7   5   9       39.42       47.43      3.57 o 
  -6   5   9       48.90       46.08      2.40 o 
  -5   5   9      234.03      229.16      3.76 o 
  -4   5   9        8.64        6.17      1.18 o 
  -3   5   9       11.12        6.86      1.44 o 
  -2   5   9        9.97        8.91      0.99 o 
  -1   5   9       19.39       22.58      1.36 o 
   0   5   9       78.08       69.71      1.52 o 
   1   5   9       19.44       25.10      1.14 o 
   2   5   9        9.96       11.17      1.19 o 
   3   5   9       11.12        9.47      1.02 o 
   4   5   9        8.64        4.77      1.16 o 
   5   5   9      234.22      226.33      4.35 o 
   6   5   9       48.88       47.16      2.41 o 
   7   5   9       39.46       52.79      3.45 o 
  -7   6   9        8.15        7.10      2.62 o 
  -6   6   9        6.25        5.44      1.80 o 
  -5   6   9       33.74       32.95      1.84 o 
  -4   6   9      548.31      548.13      6.45 o 
  -3   6   9      278.59      269.88      4.53 o 
  -2   6   9      251.14      242.02      3.46 o 
  -1   6   9      276.53      293.42      4.47 o 
   0   6   9      115.18      116.58      2.13 o 
   1   6   9      276.42      293.14      3.75 o 
   2   6   9      251.26      238.29      3.91 o 
   3   6   9      278.54      273.83      3.73 o 
   4   6   9      548.31      535.42      6.20 o 
   5   6   9       33.83       35.86      2.17 o 
   6   6   9        6.24        6.49      1.68 o 
   7   6   9        8.16       11.05      2.59 o 
  -7   7   9        2.52        2.54      2.61 o 
  -6   7   9        8.19        6.61      2.09 o 
  -5   7   9       11.06        8.82      1.71 o 
  -4   7   9      233.43      224.76      3.78 o 
  -3   7   9        6.50        6.03      1.33 o 
  -2   7   9      146.35      148.23      2.69 o 
  -1   7   9      113.00      111.20      2.67 o 
   0   7   9      178.26      171.62      4.27 o 
   1   7   9      112.84      111.30      2.50 o 
   2   7   9      146.11      143.54      3.03 o 
   3   7   9        6.50        5.79      1.23 o 
   4   7   9      233.37      232.51      3.65 o 
   5   7   9       11.05       10.22      1.62 o 
   6   7   9        8.18        9.79      1.85 o 
   7   7   9        2.52        2.50      2.38 o 
  -6   8   9       18.53       17.35      2.16 o 
  -5   8   9       22.47       20.33      2.26 o 
  -4   8   9      364.70      358.69      6.80 o 
  -3   8   9       32.08       34.09      1.95 o 
  -2   8   9      423.67      421.84      6.25 o 
  -1   8   9       38.15       35.92      1.75 o 
   0   8   9        4.11        3.64      1.05 o 
   1   8   9       38.13       39.17      1.48 o 
   2   8   9      423.64      422.90      6.01 o 
   3   8   9       32.10       31.59      1.86 o 
   4   8   9      364.74      369.24      5.82 o 
   5   8   9       22.48       25.64      3.50 o 
   6   8   9       18.57       19.49      5.73 o 
  -6   9   9        0.43        0.73      2.02 o 
  -5   9   9       11.12       10.99      2.02 o 
  -4   9   9       61.39       61.59      2.22 o 
  -3   9   9       53.83       54.56      2.52 o 
  -2   9   9       43.38       42.76      2.11 o 
  -1   9   9       99.77       97.45      2.70 o 
   0   9   9        1.83        1.59      1.18 o 
   1   9   9       99.78       97.69      3.11 o 
   2   9   9       43.38       42.45      2.18 o 
   3   9   9       53.83       49.84      2.11 o 
   4   9   9       61.46       61.67      2.49 o 
   5   9   9       11.14        9.78      2.23 o 
   6   9   9        0.43       -1.54      2.18 o 
  -6  10   9       82.15       91.02      3.60 o 
  -5  10   9       25.51       25.14      2.50 o 
  -4  10   9        8.54        5.54      1.46 o 
  -3  10   9       70.91       65.37      2.55 o 
  -2  10   9       36.56       46.70      3.61 o 
  -1  10   9       92.76       88.21      2.80 o 
   0  10   9      370.28      337.30      5.54 o 
   1  10   9       92.77       93.06      3.48 o 
   2  10   9       36.58       44.83      2.04 o 
   3  10   9       70.92       70.07      2.53 o 
   4  10   9        8.55        8.04      2.64 o 
   5  10   9       25.49       26.45      4.32 o 
   6  10   9       82.24       85.52      5.65 o 
  -5  11   9       15.09       14.35      2.36 o 
  -4  11   9       30.40       37.74      2.38 o 
  -3  11   9        7.45        4.81      2.15 o 
  -2  11   9       57.14       50.52      2.37 o 
  -1  11   9      136.86      131.27      3.46 o 
   0  11   9        1.09       -1.71      1.76 o 
   1  11   9      136.93      130.57      4.16 o 
   2  11   9       57.11       50.16      2.89 o 
   3  11   9        7.45        7.06      1.60 o 
   4  11   9       30.44       30.79      3.80 o 
   5  11   9       15.09       23.16      5.18 o 
  -5  12   9       26.07       25.75      2.72 o 
  -4  12   9       16.78       17.75      2.36 o 
  -3  12   9       32.22       34.58      2.47 o 
  -2  12   9        6.25        6.36      2.48 o 
  -1  12   9        0.78        1.64      1.45 o 
   0  12   9        0.91        2.15      1.83 o 
   1  12   9        0.79        2.65      2.65 o 
   2  12   9        6.24        5.25      2.86 o 
   3  12   9       32.20       36.62      3.29 o 
   4  12   9       16.79       13.49      3.54 o 
   5  12   9       26.06       32.48      3.37 o 
  -4  13   9       16.41        8.14      2.28 o 
  -3  13   9      103.79      101.57      3.40 o 
  -2  13   9       55.47       47.40      2.52 o 
  -1  13   9       34.23       36.79      2.54 o 
   0  13   9      101.87      105.31      4.02 o 
   1  13   9       34.20       43.89      4.56 o 
   2  13   9       55.42       50.70      4.48 o 
   3  13   9      103.79      102.12      5.97 o 
   4  13   9       16.43       15.50      2.60 o 
  -4  14   9       67.36       68.34      3.96 o 
  -3  14   9       15.67       19.33      2.30 o 
  -2  14   9       72.83       70.16      4.14 o 
  -1  14   9       49.16       53.38      3.90 o 
   0  14   9        0.23       -1.74      2.20 o 
   1  14   9       49.12       47.23      4.53 o 
   2  14   9       72.82       75.57      5.09 o 
   3  14   9       15.65       17.34      4.00 o 
   4  14   9       67.36       69.18      5.65 o 
  -3  15   9       13.58       13.82      2.43 o 
  -2  15   9       11.07       11.56      2.20 o 
  -1  15   9        6.96        5.25      2.01 o 
   0  15   9       10.55       11.56      2.72 o 
   1  15   9        6.99        8.51      3.66 o 
   2  15   9       11.08        9.76      3.61 o 
   3  15   9       13.58       14.00      4.14 o 
  -1  16   9       52.54       54.28      3.92 o 
   0  16   9       32.94       43.97      4.04 o 
   1  16   9       52.51       54.36      5.28 o 
   0   0  10      154.13      140.93      3.29 o 
   1   0  10      216.19      206.56      2.77 o 
   2   0  10        0.67        2.35      0.60 o 
   3   0  10       20.57       22.46      1.21 o 
   4   0  10        0.03       -1.00      1.00 o 
   5   0  10       31.89       33.72      2.16 o 
   6   0  10       55.89       40.02      2.15 o 
   7   0  10        0.76       -1.83      2.70 o 
  -7   1  10        8.68        9.08      2.45 o 
  -6   1  10       33.98       25.40      3.05 o 
  -5   1  10      264.45      229.64      4.30 o 
  -4   1  10       12.23        9.78      1.35 o 
  -3   1  10      445.12      439.20      4.92 o 
  -2   1  10       16.45       16.19      1.13 o 
  -1   1  10      642.90      713.81      6.94 o 
   0   1  10      627.58      715.15      6.98 o 
   1   1  10      642.71      713.98      7.00 o 
   2   1  10       16.47       15.26      0.90 o 
   3   1  10      445.15      437.33      5.57 o 
   4   1  10       12.20       10.09      1.31 o 
   5   1  10      264.48      229.88      4.27 o 
   6   1  10       33.95       26.91      5.04 o 
   7   1  10        8.71        2.70      2.84 o 
  -7   2  10        8.61        5.59      3.25 o 
  -6   2  10       22.51       21.16      3.39 o 
  -5   2  10       39.90       40.10      2.06 o 
  -4   2  10      135.51      121.09      2.43 o 
  -3   2  10      142.40      153.89      2.62 o 
  -2   2  10      109.39      120.82      2.14 o 
  -1   2  10      324.29      354.09      3.96 o 
   0   2  10       26.17       17.79      1.11 o 
   1   2  10      324.11      350.46      4.06 o 
   2   2  10      109.34      121.02      2.03 o 
   3   2  10      142.31      158.11      2.50 o 
   4   2  10      135.54      114.46      3.53 o 
   5   2  10       39.97       38.83      2.46 o 
   6   2  10       22.48       24.02      2.59 o 
   7   2  10        8.60        6.05      3.02 o 
  -7   3  10       18.82       23.44      2.97 o 
  -6   3  10       52.01       44.69      3.18 o 
  -5   3  10      114.51      103.80      3.63 o 
  -4   3  10      384.74      371.04      5.64 o 
  -3   3  10      136.81      126.56      2.91 o 
  -2   3  10      364.32      332.57      5.76 o 
  -1   3  10      337.74      345.52      3.88 o 
   0   3  10     1135.35     1197.66     10.92 o 
   1   3  10      337.61      340.58      4.03 o 
   2   3  10      364.53      339.72      4.77 o 
   3   3  10      136.77      125.50      3.44 o 
   4   3  10      384.51      384.57      7.24 o 
   5   3  10      114.55      102.87      5.26 o 
   6   3  10       51.98       45.27      2.87 o 
   7   3  10       18.84       20.98      3.82 o 
  -7   4  10       15.36       15.89      2.74 o 
  -6   4  10        2.36       -0.77      2.82 o 
  -5   4  10       76.49       70.21      2.20 o 
  -4   4  10       88.58       83.90      2.18 o 
  -3   4  10       12.09        9.41      1.72 o 
  -2   4  10      492.24      509.45      5.64 o 
  -1   4  10       19.48       16.51      1.56 o 
   0   4  10       74.70       69.10      1.56 o 
   1   4  10       19.50       19.48      1.80 o 
   2   4  10      492.17      505.88      6.47 o 
   3   4  10       12.09        9.04      1.23 o 
   4   4  10       88.66       85.83      3.63 o 
   5   4  10       76.55       65.70      2.42 o 
   6   4  10        2.37        2.93      1.58 o 
   7   4  10       15.37       14.29      3.50 o 
  -7   5  10        5.49        6.77      2.70 o 
  -6   5  10       14.35       10.48      3.06 o 
  -5   5  10       38.73       31.42      1.89 o 
  -4   5  10       10.54        9.13      1.28 o 
  -3   5  10      220.70      211.49      3.91 o 
  -2   5  10      156.61      151.99      2.68 o 
  -1   5  10       12.62       15.54      2.22 o 
   0   5  10      294.61      304.48      5.73 o 
   1   5  10       12.60       14.24      1.06 o 
   2   5  10      156.79      148.51      3.00 o 
   3   5  10      220.74      211.83      3.18 o 
   4   5  10       10.57       10.15      1.85 o 
   5   5  10       38.70       36.56      2.11 o 
   6   5  10       14.34       11.04      2.33 o 
   7   5  10        5.48        5.81      4.64 o 
  -7   6  10       10.32       11.34      2.90 o 
  -6   6  10        3.81        5.05      2.18 o 
  -5   6  10       63.31       59.94      2.25 o 
  -4   6  10      290.90      281.92      4.27 o 
  -3   6  10       54.57       51.68      2.12 o 
  -2   6  10      718.72      741.81      7.84 o 
  -1   6  10       78.21       77.83      2.24 o 
   0   6  10        0.00       -0.01      0.97 o 
   1   6  10       78.21       77.01      1.83 o 
   2   6  10      718.73      736.48      8.89 o 
   3   6  10       54.53       51.86      2.04 o 
   4   6  10      290.89      275.49      4.89 o 
   5   6  10       63.28       58.92      2.42 o 
   6   6  10        3.83        2.91      1.66 o 
   7   6  10       10.32        9.46      3.31 o 
  -6   7  10        6.89        5.86      2.01 o 
  -5   7  10      259.40      252.12      5.00 o 
  -4   7  10      113.06      113.43      2.73 o 
  -3   7  10      220.26      225.75      4.26 o 
  -2   7  10      139.64      140.70      3.84 o 
  -1   7  10      146.50      142.11      3.11 o 
   0   7  10       17.13       17.65      1.54 o 
   1   7  10      146.54      143.49      2.55 o 
   2   7  10      139.47      143.51      3.09 o 
   3   7  10      220.23      214.84      4.75 o 
   4   7  10      113.18      114.99      3.08 o 
   5   7  10      259.23      256.26      6.14 o 
   6   7  10        6.89       10.00      2.39 o 
  -6   8  10       14.91       22.39      2.40 o 
  -5   8  10       30.18       34.74      2.49 o 
  -4   8  10       95.50       93.24      2.60 o 
  -3   8  10       21.49       19.88      1.80 o 
  -2   8  10      206.84      208.41      4.11 o 
  -1   8  10      129.59      136.14      3.14 o 
   0   8  10        1.29       -0.02      1.15 o 
   1   8  10      129.66      137.21      3.25 o 
   2   8  10      206.76      201.52      3.81 o 
   3   8  10       21.49       23.43      2.53 o 
   4   8  10       95.49       91.51      2.81 o 
   5   8  10       30.14       38.91      3.57 o 
   6   8  10       14.88       24.94      6.06 o 
  -6   9  10       10.96        9.62      2.19 o 
  -5   9  10      162.96      166.08      4.28 o 
  -4   9  10       80.52       78.54      2.48 o 
  -3   9  10      126.75      126.38      3.34 o 
  -2   9  10      233.93      242.63      4.64 o 
  -1   9  10        9.57        7.35      1.34 o 
   0   9  10       30.94       36.51      1.93 o 
   1   9  10        9.53        5.87      1.39 o 
   2   9  10      233.89      244.31      4.35 o 
   3   9  10      126.74      129.89      3.25 o 
   4   9  10       80.55       82.95      2.84 o 
   5   9  10      163.00      178.73      5.20 o 
   6   9  10       10.95        9.81      2.76 o 
  -5  10  10       10.59       11.14      2.19 o 
  -4  10  10      121.27      123.20      3.12 o 
  -3  10  10       36.99       38.08      2.18 o 
  -2  10  10       43.48       43.31      2.32 o 
  -1  10  10       12.45       11.68      3.00 o 
   0  10  10        5.33        5.45      1.50 o 
   1  10  10       12.42       15.38      2.15 o 
   2  10  10       43.50       40.35      2.75 o 
   3  10  10       37.02       34.38      3.69 o 
   4  10  10      121.27      130.85      3.52 o 
   5  10  10       10.59       13.47      2.57 o 
  -5  11  10       39.08       51.41      2.97 o 
  -4  11  10       19.24       21.38      1.98 o 
  -3  11  10       13.36       14.21      1.92 o 
  -2  11  10       33.67       38.18      2.41 o 
  -1  11  10       61.85       48.87      2.40 o 
   0  11  10        3.36        3.33      1.46 o 
   1  11  10       61.86       54.36      3.20 o 
   2  11  10       33.66       34.94      4.06 o 
   3  11  10       13.37       10.73      1.77 o 
   4  11  10       19.23       22.15      2.17 o 
   5  11  10       39.08       56.65      4.67 o 
  -5  12  10       14.66       19.76      2.53 o 
  -4  12  10       18.78       10.48      2.25 o 
  -3  12  10       24.57       22.72      2.24 o 
  -2  12  10       47.48       43.07      2.45 o 
  -1  12  10       15.11       16.70      2.03 o 
   0  12  10        1.94        4.11      1.92 o 
   1  12  10       15.10       11.88      2.94 o 
   2  12  10       47.41       41.66      4.14 o 
   3  12  10       24.60       27.02      4.00 o 
   4  12  10       18.78       18.60      6.50 o 
   5  12  10       14.69       16.94      4.08 o 
  -4  13  10       26.38       31.03      2.91 o 
  -3  13  10       36.70       41.36      2.80 o 
  -2  13  10        1.79       -1.64      1.66 o 
  -1  13  10       85.47       85.37      3.15 o 
   0  13  10      107.35      107.87      4.42 o 
   1  13  10       85.41       80.32      5.25 o 
   2  13  10        1.81        3.08      3.10 o 
   3  13  10       36.71       32.70      4.51 o 
   4  13  10       26.43       36.22      5.09 o 
  -3  14  10       21.80       23.64      2.57 o 
  -2  14  10       56.53       61.81      2.96 o 
  -1  14  10       42.30       42.88      2.78 o 
   0  14  10       11.74        9.65      3.02 o 
   1  14  10       42.30       44.97      4.53 o 
   2  14  10       56.56       74.83      5.46 o 
   3  14  10       21.79       23.92      4.45 o 
  -2  15  10       30.97       36.50      2.91 o 
  -1  15  10       54.56       59.09      3.03 o 
   0  15  10        0.07       -1.68      2.37 o 
   1  15  10       54.58       59.43      5.20 o 
   2  15  10       31.04       33.84      4.99 o 
  -1  16  10        5.67        4.17      2.72 o 
   0  16  10       10.35        8.74      2.86 o 
   1  16  10        5.68        7.16      3.87 o 
   1   0  11        6.18        3.51      0.89 o 
   2   0  11       28.55       31.71      1.29 o 
   3   0  11      417.20      410.64      6.49 o 
   4   0  11      200.19      185.47     10.87 o 
   5   0  11       90.07       79.38      2.60 o 
   6   0  11       28.63       37.26      4.89 o 
   7   0  11        4.41        7.56      3.39 o 
  -7   1  11        7.40        8.35      3.50 o 
  -6   1  11       21.17       29.47      2.25 o 
  -5   1  11       66.41       64.31      2.45 o 
  -4   1  11       89.17       79.94      2.45 o 
  -3   1  11      125.08      119.59      3.48 o 
  -2   1  11      158.14      161.62      2.56 o 
  -1   1  11      186.17      197.35      2.75 o 
   0   1  11      490.99      532.99      5.61 o 
   1   1  11      186.15      193.22      2.80 o 
   2   1  11      158.33      156.18      3.05 o 
   3   1  11      125.11      113.04      2.60 o 
   4   1  11       89.25       75.09      4.11 o 
   5   1  11       66.39       61.86      2.94 o 
   6   1  11       21.17       30.76      3.65 o 
   7   1  11        7.39        8.59      3.18 o 
  -7   2  11        3.08        4.06      2.48 o 
  -6   2  11       51.40       54.02      3.16 o 
  -5   2  11       22.53       23.19      1.92 o 
  -4   2  11       86.77       77.61      2.42 o 
  -3   2  11      160.53      149.91      2.79 o 
  -2   2  11      339.69      334.17      4.12 o 
  -1   2  11      184.80      183.52      2.96 o 
   0   2  11       22.79       24.47      1.13 o 
   1   2  11      184.76      183.67      2.73 o 
   2   2  11      339.84      335.10      6.79 o 
   3   2  11      160.45      147.67      3.01 o 
   4   2  11       86.74       76.12      2.99 o 
   5   2  11       22.51       25.48      3.51 o 
   6   2  11       51.37       51.00      2.99 o 
   7   2  11        3.08        4.24      3.24 o 
  -7   3  11        5.97       11.33      3.95 o 
  -6   3  11        7.15        5.34      2.06 o 
  -5   3  11      156.45      155.44      3.65 o 
  -4   3  11        3.12        0.54      1.00 o 
  -3   3  11      292.49      265.27      5.84 o 
  -2   3  11      339.52      342.78      4.97 o 
  -1   3  11      360.18      363.61      5.11 o 
   0   3  11       55.90       70.45      1.65 o 
   1   3  11      360.46      350.20      4.25 o 
   2   3  11      339.35      348.38      5.08 o 
   3   3  11      292.50      265.98      5.43 o 
   4   3  11        3.13        2.16      1.48 o 
   5   3  11      156.35      146.52      4.37 o 
   6   3  11        7.14        6.15      2.04 o 
   7   3  11        5.95        3.08      3.05 o 
  -7   4  11        1.71        3.79      2.70 o 
  -6   4  11       60.51       60.58      3.37 o 
  -5   4  11      146.89      151.90      3.70 o 
  -4   4  11      125.04      121.78      3.18 o 
  -3   4  11      248.21      234.88      4.17 o 
  -2   4  11      122.12      115.29      2.33 o 
  -1   4  11       34.25       32.20      1.66 o 
   0   4  11        0.03       -0.38      0.66 o 
   1   4  11       34.25       32.21      1.31 o 
   2   4  11      122.19      120.16      3.33 o 
   3   4  11      248.11      236.49      4.99 o 
   4   4  11      124.97      124.32      3.82 o 
   5   4  11      146.88      151.40      4.48 o 
   6   4  11       60.52       62.20      3.34 o 
   7   4  11        1.71        3.95      3.10 o 
  -6   5  11       39.46       30.48      3.08 o 
  -5   5  11      172.07      165.12      3.61 o 
  -4   5  11      100.72       99.05      2.63 o 
  -3   5  11       29.46       30.31      2.51 o 
  -2   5  11      452.17      455.20      6.82 o 
  -1   5  11      133.07      135.39      2.95 o 
   0   5  11        6.41        8.70      1.22 o 
   1   5  11      133.03      138.95      2.45 o 
   2   5  11      452.10      448.69      6.15 o 
   3   5  11       29.45       30.08      1.71 o 
   4   5  11      100.80       96.28      3.88 o 
   5   5  11      172.08      159.42      4.69 o 
   6   5  11       39.46       36.91      3.15 o 
  -6   6  11       13.93       10.24      2.48 o 
  -5   6  11       94.13       97.18      2.67 o 
  -4   6  11      369.23      358.29      5.91 o 
  -3   6  11      764.54      736.23     13.77 o 
  -2   6  11       61.75       61.39      1.91 o 
  -1   6  11       91.95       93.56      2.49 o 
   0   6  11      166.55      165.81      3.39 o 
   1   6  11       91.93       94.13      2.46 o 
   2   6  11       61.77       56.53      2.07 o 
   3   6  11      764.74      744.77     10.75 o 
   4   6  11      369.20      367.29      5.76 o 
   5   6  11       94.16       93.70      3.73 o 
   6   6  11       13.95       11.26      2.33 o 
  -6   7  11       41.94       45.95      3.64 o 
  -5   7  11       62.16       55.54      2.45 o 
  -4   7  11       10.16        8.21      1.42 o 
  -3   7  11        2.73        2.24      1.38 o 
  -2   7  11       98.61       91.99      2.76 o 
  -1   7  11       55.68       58.84      2.15 o 
   0   7  11      158.65      155.95      3.36 o 
   1   7  11       55.58       60.32      2.20 o 
   2   7  11       98.75       94.52      2.57 o 
   3   7  11        2.73        2.60      1.50 o 
   4   7  11       10.19       10.82      1.96 o 
   5   7  11       62.23       58.84      3.25 o 
   6   7  11       41.94       40.23      3.35 o 
  -6   8  11        5.84        4.90      2.16 o 
  -5   8  11       81.62       83.33      3.12 o 
  -4   8  11        2.61        2.70      1.33 o 
  -3   8  11      482.41      476.15      7.96 o 
  -2   8  11       41.56       36.81      2.03 o 
  -1   8  11       59.00       60.62      2.29 o 
   0   8  11      177.01      179.69      3.74 o 
   1   8  11       59.02       60.05      2.32 o 
   2   8  11       41.61       38.63      1.93 o 
   3   8  11      482.50      486.37      6.96 o 
   4   8  11        2.62        1.11      1.43 o 
   5   8  11       81.58       85.34      3.78 o 
   6   8  11        5.82        3.92      2.40 o 
  -6   9  11        1.45        2.43      2.26 o 
  -5   9  11       11.68       10.39      2.12 o 
  -4   9  11       41.59       43.64      2.13 o 
  -3   9  11      301.51      298.65      5.41 o 
  -2   9  11        6.12        3.63      1.53 o 
  -1   9  11       69.38       66.43      2.47 o 
   0   9  11       93.75       84.51      2.67 o 
   1   9  11       69.35       63.61      2.42 o 
   2   9  11        6.10        3.59      1.78 o 
   3   9  11      301.56      296.44      5.20 o 
   4   9  11       41.66       45.06      2.30 o 
   5   9  11       11.66       12.05      2.37 o 
   6   9  11        1.45        1.84      2.57 o 
  -5  10  11       68.60       66.82      3.41 o 
  -4  10  11       97.12       90.89      2.75 o 
  -3  10  11       67.03       67.84      2.77 o 
  -2  10  11      179.06      187.91      4.72 o 
  -1  10  11       72.13       64.25      2.57 o 
   0  10  11      159.77      145.88      5.39 o 
   1  10  11       72.20       70.21      2.65 o 
   2  10  11      179.14      191.09      5.24 o 
   3  10  11       67.03       67.32      2.60 o 
   4  10  11       97.09       99.63      3.22 o 
   5  10  11       68.59       79.83      4.48 o 
  -5  11  11       18.52       17.97      6.24 o 
  -4  11  11       56.12       60.21      2.50 o 
  -3  11  11       96.15       96.37      3.25 o 
  -2  11  11       24.91       25.84      2.85 o 
  -1  11  11       25.65       23.64      2.17 o 
   0  11  11       84.45       73.21      3.24 o 
   1  11  11       25.65       22.99      3.08 o 
   2  11  11       24.94       25.16      2.70 o 
   3  11  11       96.18      103.27      4.49 o 
   4  11  11       56.15       58.45      2.77 o 
   5  11  11       18.53       14.83      2.68 o 
  -4  12  11       36.02       35.83      2.48 o 
  -3  12  11       13.09       13.61      2.58 o 
  -2  12  11       96.28       93.09      3.29 o 
  -1  12  11       72.35       65.52      2.85 o 
   0  12  11        0.31        0.54      1.93 o 
   1  12  11       72.37       73.16      3.59 o 
   2  12  11       96.32       95.49      6.72 o 
   3  12  11       13.10       11.32      2.48 o 
   4  12  11       36.02       32.72      4.52 o 
  -4  13  11       50.98       59.48      3.23 o 
  -3  13  11        2.10        1.93      1.99 o 
  -2  13  11       40.03       44.60      2.72 o 
  -1  13  11       60.73       55.50      2.79 o 
   0  13  11       36.41       42.06      3.20 o 
   1  13  11       60.74       50.01      4.64 o 
   2  13  11       40.02       45.50      4.96 o 
   3  13  11        2.10       -1.03      3.21 o 
   4  13  11       50.99       51.68      5.20 o 
  -3  14  11       43.30       43.87      2.90 o 
  -2  14  11       12.64       18.18      2.38 o 
  -1  14  11       40.17       48.62      2.95 o 
   0  14  11       12.24        6.71      3.37 o 
   1  14  11       40.13       48.87      5.14 o 
   2  14  11       12.67       16.15      3.98 o 
   3  14  11       43.32       48.39      5.46 o 
  -2  15  11        4.20        1.65      2.14 o 
  -1  15  11       21.77       23.09      3.49 o 
   0  15  11        0.20       -2.38      2.38 o 
   1  15  11       21.82       25.54      4.51 o 
   2  15  11        4.20        5.41      3.66 o 
   0   0  12      197.31      190.26      3.97 o 
   1   0  12        6.27        6.37      0.90 o 
   2   0  12      484.66      458.98      7.62 o 
   3   0  12        6.23        1.44      1.54 o 
   4   0  12      484.68      426.16      7.82 o 
   5   0  12       39.90       30.79      3.21 o 
   6   0  12       46.51       39.88      2.90 o 
   7   0  12        0.06       -0.03      3.00 o 
  -7   1  12        4.78       -0.34      3.02 o 
  -6   1  12       13.33       20.58      3.30 o 
  -5   1  12        0.95       -0.99      1.35 o 
  -4   1  12        5.19        2.23      1.24 o 
  -3   1  12        6.59        6.86      1.30 o 
  -2   1  12       85.20       88.41      2.35 o 
  -1   1  12      132.20      141.99      2.80 o 
   0   1  12       45.79       47.66      1.48 o 
   1   1  12      132.33      143.44      2.68 o 
   2   1  12       85.24       87.42      2.31 o 
   3   1  12        6.59        6.46      1.91 o 
   4   1  12        5.21        2.63      1.54 o 
   5   1  12        0.96        1.06      1.67 o 
   6   1  12       13.33       14.97      2.38 o 
   7   1  12        4.79        5.04      3.08 o 
  -7   2  12       50.15       59.66      5.04 o 
  -6   2  12       47.39       43.37      3.30 o 
  -5   2  12       22.59       27.89      3.51 o 
  -4   2  12      337.33      320.84      6.49 o 
  -3   2  12      885.22      820.34      9.90 o 
  -2   2  12      174.54      175.46      2.87 o 
  -1   2  12      119.23      116.63      2.84 o 
   0   2  12       28.01       26.67      1.23 o 
   1   2  12      119.27      119.21      2.23 o 
   2   2  12      174.50      188.13      3.45 o 
   3   2  12      885.30      837.52      9.86 o 
   4   2  12      337.29      320.10      7.44 o 
   5   2  12       22.56       27.37      2.52 o 
   6   2  12       47.46       44.44      2.96 o 
   7   2  12       50.12       73.93      5.38 o 
  -6   3  12        1.11        2.50      2.17 o 
  -5   3  12       92.93       89.90      2.94 o 
  -4   3  12       83.35       83.47      2.70 o 
  -3   3  12      247.52      249.60      3.73 o 
  -2   3  12        7.27        3.94      1.26 o 
  -1   3  12       72.98       71.55      2.16 o 
   0   3  12       38.55       34.31      1.32 o 
   1   3  12       73.02       68.36      1.77 o 
   2   3  12        7.24        3.59      1.05 o 
   3   3  12      247.48      245.05      5.29 o 
   4   3  12       83.36       83.70      3.22 o 
   5   3  12       92.91       86.63      3.51 o 
   6   3  12        1.11        1.44      1.94 o 
  -6   4  12       61.44       72.64      3.73 o 
  -5   4  12       43.48       40.30      2.98 o 
  -4   4  12      126.01      112.23      3.09 o 
  -3   4  12     1065.24     1072.89     12.36 o 
  -2   4  12       25.90       19.48      2.79 o 
  -1   4  12      186.69      177.16      3.48 o 
   0   4  12        2.08        0.95      1.06 o 
   1   4  12      186.84      181.43      2.88 o 
   2   4  12       25.86       23.14      1.91 o 
   3   4  12     1065.23     1064.77     13.84 o 
   4   4  12      126.01      109.60      3.68 o 
   5   4  12       43.48       42.32      4.67 o 
   6   4  12       61.47       73.30      3.63 o 
  -6   5  12       18.96       22.51      2.94 o 
  -5   5  12       34.52       38.18      2.66 o 
  -4   5  12        7.75        6.08      1.27 o 
  -3   5  12      128.37      115.39      3.06 o 
  -2   5  12      263.04      245.32      3.67 o 
  -1   5  12      102.92      100.22      3.09 o 
   0   5  12        3.36        1.95      1.11 o 
   1   5  12      102.98      100.99      2.19 o 
   2   5  12      262.99      245.22      4.21 o 
   3   5  12      128.37      121.44      4.54 o 
   4   5  12        7.74       10.33      1.91 o 
   5   5  12       34.55       38.75      2.97 o 
   6   5  12       18.97       19.88      2.62 o 
  -6   6  12      113.24      131.83      4.99 o 
  -5   6  12      131.12      132.72      3.72 o 
  -4   6  12      209.05      206.00      3.73 o 
  -3   6  12      510.99      511.21      7.29 o 
  -2   6  12      515.63      524.02      7.36 o 
  -1   6  12       26.87       22.47      2.97 o 
   0   6  12       51.25       52.97      2.09 o 
   1   6  12       26.92       24.32      1.79 o 
   2   6  12      515.92      524.87      7.06 o 
   3   6  12      510.87      507.51      9.18 o 
   4   6  12      209.01      210.31      8.01 o 
   5   6  12      131.07      137.49      4.51 o 
   6   6  12      113.18      131.65      4.77 o 
  -6   7  12       32.69       37.91      3.59 o 
  -5   7  12       44.18       47.44      2.30 o 
  -4   7  12       13.05       10.97      1.60 o 
  -3   7  12      132.12      130.24      3.40 o 
  -2   7  12       95.29       95.80      2.89 o 
  -1   7  12      146.80      146.07      3.33 o 
   0   7  12      103.89       98.17      2.85 o 
   1   7  12      146.83      152.40      3.46 o 
   2   7  12       95.24       95.38      2.64 o 
   3   7  12      132.14      132.33      3.26 o 
   4   7  12       13.02       12.10      1.88 o 
   5   7  12       44.22       42.32      3.06 o 
   6   7  12       32.68       40.14      3.47 o 
  -6   8  12       55.48       57.93      3.91 o 
  -5   8  12       78.21       83.74      3.28 o 
  -4   8  12       50.38       43.74      2.09 o 
  -3   8  12       39.98       41.87      2.39 o 
  -2   8  12      297.29      287.78      5.22 o 
  -1   8  12       94.95       86.04      2.68 o 
   0   8  12       16.28       14.14      2.39 o 
   1   8  12       94.88       85.71      2.70 o 
   2   8  12      297.38      308.71      6.57 o 
   3   8  12       39.97       39.69      2.18 o 
   4   8  12       50.34       48.73      2.36 o 
   5   8  12       78.15       92.32      4.83 o 
   6   8  12       55.42       53.66      4.45 o 
  -5   9  12       55.76       59.17      2.96 o 
  -4   9  12       52.93       54.90      2.39 o 
  -3   9  12       73.53       69.77      3.28 o 
  -2   9  12      115.11      115.33      3.33 o 
  -1   9  12      239.46      234.82      4.57 o 
   0   9  12        3.37        0.83      1.36 o 
   1   9  12      239.37      232.10      4.62 o 
   2   9  12      115.09      114.73      5.67 o 
   3   9  12       73.54       74.04      5.36 o 
   4   9  12       52.94       53.42      2.57 o 
   5   9  12       55.82       59.68      5.78 o 
  -5  10  12       24.55       23.74      2.63 o 
  -4  10  12       74.51       83.26      2.79 o 
  -3  10  12      123.74      127.05      3.66 o 
  -2  10  12       18.10       19.48      2.11 o 
  -1  10  12        4.83        2.54      1.59 o 
   0  10  12       34.75       28.71      3.82 o 
   1  10  12        4.82        0.96      1.47 o 
   2  10  12       18.12       12.60      2.18 o 
   3  10  12      123.77      125.89      4.57 o 
   4  10  12       74.51       85.86      3.06 o 
   5  10  12       24.50       27.41      3.12 o 
  -4  11  12        4.79        6.42      2.20 o 
  -3  11  12       11.58        9.69      2.01 o 
  -2  11  12       23.11       31.22      2.53 o 
  -1  11  12       16.09       12.23      1.83 o 
   0  11  12        1.90        0.55      1.77 o 
   1  11  12       16.06        7.66      2.18 o 
   2  11  12       23.08       25.51      8.17 o 
   3  11  12       11.59        9.57      2.43 o 
   4  11  12        4.79        6.71      4.00 o 
  -4  12  12       64.90       78.38      3.33 o 
  -3  12  12      172.79      168.07      4.41 o 
  -2  12  12       60.81       66.15      2.97 o 
  -1  12  12       39.78       41.24      2.63 o 
   0  12  12      167.08      167.23      5.17 o 
   1  12  12       39.78       39.12      3.13 o 
   2  12  12       60.86       69.49      3.75 o 
   3  12  12      172.80      180.10      5.63 o 
   4  12  12       64.87       70.07      4.69 o 
  -3  13  12        8.86        9.34      2.22 o 
  -2  13  12        6.23        4.98      1.99 o 
  -1  13  12       22.68       22.31      2.43 o 
   0  13  12       47.99       35.36      3.46 o 
   1  13  12       22.71       20.10      3.87 o 
   2  13  12        6.25        5.94      3.42 o 
   3  13  12        8.87        6.47      3.47 o 
  -2  14  12      123.52      119.65      4.01 o 
  -1  14  12       17.41       24.79      2.57 o 
   0  14  12       10.02       10.69      3.66 o 
   1  14  12       17.44       26.46      4.35 o 
   2  14  12      123.61      129.94      7.00 o 
  -1  15  12        3.33       -0.39      2.54 o 
   0  15  12       34.30       31.48      3.51 o 
   1  15  12        3.34        2.81      3.61 o 
   1   0  13      239.09      234.48      3.33 o 
   2   0  13       67.97       62.00      2.14 o 
   3   0  13      822.27      775.80     15.38 o 
   4   0  13      137.41      109.68      3.74 o 
   5   0  13        4.63        5.85      1.87 o 
   6   0  13        4.79        3.16      2.01 o 
  -6   1  13       20.35       28.70      2.91 o 
  -5   1  13        6.45        2.18      1.79 o 
  -4   1  13       72.04       75.86      3.11 o 
  -3   1  13       45.31       41.96      2.15 o 
  -2   1  13      471.72      456.64      7.85 o 
  -1   1  13        7.55        8.84      1.26 o 
   0   1  13       67.79       57.10      1.65 o 
   1   1  13        7.56        6.45      1.12 o 
   2   1  13      471.83      452.60      6.22 o 
   3   1  13       45.30       41.65      2.39 o 
   4   1  13       72.08       74.31      3.63 o 
   5   1  13        6.44        5.02      1.85 o 
   6   1  13       20.34       24.95      2.83 o 
  -6   2  13       11.29       13.42      2.33 o 
  -5   2  13        3.51        6.03      1.90 o 
  -4   2  13      180.52      172.60      3.73 o 
  -3   2  13      169.81      170.77      6.26 o 
  -2   2  13      155.82      148.66      3.20 o 
  -1   2  13       33.59       35.17      1.71 o 
   0   2  13        3.59        7.16      0.97 o 
   1   2  13       33.64       34.63      1.42 o 
   2   2  13      155.95      145.23      3.12 o 
   3   2  13      169.82      154.25      8.48 o 
   4   2  13      180.47      168.22      4.58 o 
   5   2  13        3.52        6.02      1.95 o 
   6   2  13       11.27       13.88      2.48 o 
  -6   3  13       32.14       30.79      4.32 o 
  -5   3  13       18.60       17.88      2.01 o 
  -4   3  13       14.23       14.85      2.67 o 
  -3   3  13      147.16      148.39      3.41 o 
  -2   3  13       41.42       42.71      1.94 o 
  -1   3  13      249.18      243.70      4.20 o 
   0   3  13      247.46      260.57      4.39 o 
   1   3  13      249.11      238.57      3.46 o 
   2   3  13       41.40       41.49      1.94 o 
   3   3  13      147.10      143.74      4.10 o 
   4   3  13       14.20       19.02      2.18 o 
   5   3  13       18.64       22.38      3.71 o 
   6   3  13       32.16       31.03      3.07 o 
  -6   4  13        2.98        0.44      2.39 o 
  -5   4  13       34.09       35.39      6.45 o 
  -4   4  13       86.31       80.89      2.77 o 
  -3   4  13       76.97       75.35      4.39 o 
  -2   4  13      343.08      328.11      4.49 o 
  -1   4  13      111.00      105.53      2.78 o 
   0   4  13       34.91       38.14      1.87 o 
   1   4  13      111.10       99.68      2.23 o 
   2   4  13      343.17      340.11      6.33 o 
   3   4  13       77.01       75.53      2.43 o 
   4   4  13       86.23       77.73      3.18 o 
   5   4  13       34.03       38.24      3.01 o 
   6   4  13        2.98        4.18      2.09 o 
  -6   5  13       22.09       22.00      3.07 o 
  -5   5  13      134.41      141.28      3.78 o 
  -4   5  13       24.54       18.99      3.28 o 
  -3   5  13       19.32       14.12      1.63 o 
  -2   5  13      191.08      189.57      4.81 o 
  -1   5  13      393.66      397.08      5.96 o 
   0   5  13      186.18      179.92      3.71 o 
   1   5  13      393.66      403.81      6.02 o 
   2   5  13      191.08      183.38      3.66 o 
   3   5  13       19.34       18.74      1.96 o 
   4   5  13       24.50       16.96      2.26 o 
   5   5  13      134.35      144.75      4.64 o 
   6   5  13       22.12       20.23      2.85 o 
  -6   6  13       43.72       45.61      3.81 o 
  -5   6  13       74.67       78.40      3.09 o 
  -4   6  13       25.58       30.11      1.96 o 
  -3   6  13      263.91      264.02      4.93 o 
  -2   6  13      318.85      310.74      6.82 o 
  -1   6  13       46.25       41.63      2.07 o 
   0   6  13        0.43       -1.16      1.16 o 
   1   6  13       46.19       46.59      2.12 o 
   2   6  13      318.83      318.62      5.09 o 
   3   6  13      263.97      268.43      4.76 o 
   4   6  13       25.57       26.10      2.49 o 
   5   6  13       74.60       77.87      3.71 o 
   6   6  13       43.78       47.40      3.47 o 
  -6   7  13       16.44       25.55      3.40 o 
  -5   7  13       45.53       48.38      2.71 o 
  -4   7  13       34.37       36.75      2.13 o 
  -3   7  13       45.39       46.49      2.33 o 
  -2   7  13       74.39       72.02      2.74 o 
  -1   7  13       46.67       40.30      1.99 o 
   0   7  13        0.05       -0.15      1.24 o 
   1   7  13       46.65       45.88      2.18 o 
   2   7  13       74.36       72.10      3.39 o 
   3   7  13       45.36       50.75      2.28 o 
   4   7  13       34.36       38.54      2.83 o 
   5   7  13       45.49       46.64      3.20 o 
   6   7  13       16.44       28.29      3.32 o 
  -5   8  13       14.75       15.26      1.95 o 
  -4   8  13        6.06        3.37      1.51 o 
  -3   8  13      137.72      131.30      5.08 o 
  -2   8  13      159.85      162.40      3.91 o 
  -1   8  13       43.30       40.88      2.15 o 
   0   8  13        0.18        0.51      1.32 o 
   1   8  13       43.25       43.93      2.23 o 
   2   8  13      159.86      156.71      4.73 o 
   3   8  13      137.74      136.63      4.47 o 
   4   8  13        6.05        5.01      1.65 o 
   5   8  13       14.76       16.34      2.57 o 
  -5   9  13       20.70       19.22      2.52 o 
  -4   9  13       75.51       71.96      2.55 o 
  -3   9  13      121.32      136.25      3.77 o 
  -2   9  13       89.46       97.94      3.19 o 
  -1   9  13       48.41       51.16      2.44 o 
   0   9  13       69.27       63.30      2.60 o 
   1   9  13       48.44       52.75      2.47 o 
   2   9  13       89.53       96.62      3.87 o 
   3   9  13      121.27      126.06      4.46 o 
   4   9  13       75.45       77.63      3.36 o 
   5   9  13       20.69       26.33      3.05 o 
  -5  10  13        5.02        5.66      2.35 o 
  -4  10  13       18.47       20.81      1.98 o 
  -3  10  13       56.79       58.33      2.82 o 
  -2  10  13       75.03       68.73      2.90 o 
  -1  10  13       44.56       42.34      2.71 o 
   0  10  13      148.10      151.17      3.88 o 
   1  10  13       44.50       43.13      2.36 o 
   2  10  13       75.10       71.70      3.47 o 
   3  10  13       56.75       54.06      3.41 o 
   4  10  13       18.45       19.45      6.40 o 
   5  10  13        5.03        4.61      3.10 o 
  -4  11  13       24.53       29.90      2.67 o 
  -3  11  13       90.42       90.13      3.39 o 
  -2  11  13        5.14        2.68      1.75 o 
  -1  11  13        2.52        2.58      1.94 o 
   0  11  13       24.44       19.67      2.20 o 
   1  11  13        2.51        1.68      2.00 o 
   2  11  13        5.15        0.32      2.14 o 
   3  11  13       90.39       92.79      4.19 o 
   4  11  13       24.50       26.07      3.14 o 
  -3  12  13        1.33        3.08      2.07 o 
  -2  12  13       57.62       53.40      2.87 o 
  -1  12  13        8.09        7.16      1.96 o 
   0  12  13       54.63       56.51      2.81 o 
   1  12  13        8.09        5.02      2.27 o 
   2  12  13       57.67       57.29      3.66 o 
   3  12  13        1.34       -0.38      2.48 o 
  -3  13  13        3.25        7.05      2.35 o 
  -2  13  13        3.98        3.36      2.07 o 
  -1  13  13       34.29       44.80      4.36 o 
   0  13  13        4.03        8.25      2.48 o 
   1  13  13       34.30       41.18      5.01 o 
   2  13  13        3.99        0.73      2.45 o 
   3  13  13        3.25        2.92      2.60 o 
  -2  14  13        8.46        6.28      3.85 o 
  -1  14  13       21.07       26.12      2.68 o 
   0  14  13       12.48        7.27      6.22 o 
   1  14  13       21.07       30.39      4.67 o 
   2  14  13        8.48        2.44      3.90 o 
   0   0  14      467.61      462.65      7.65 o 
   1   0  14        0.35        1.22      1.08 o 
   2   0  14       23.13       24.81      2.86 o 
   3   0  14       16.51       13.71      1.98 o 
   4   0  14       98.73       76.05      3.25 o 
   5   0  14       44.30       39.85      2.81 o 
   6   0  14        0.55        3.26      2.21 o 
  -6   1  14        9.76       12.54      2.41 o 
  -5   1  14       18.61       20.82      2.43 o 
  -4   1  14        1.93        0.22      1.63 o 
  -3   1  14      348.55      333.02     12.87 o 
  -2   1  14       39.84       38.42      1.94 o 
  -1   1  14       60.37       65.42      2.20 o 
   0   1  14      170.65      172.75      2.88 o 
   1   1  14       60.33       62.69      1.83 o 
   2   1  14       39.83       40.10      2.99 o 
   3   1  14      348.64      338.44      9.56 o 
   4   1  14        1.95        0.05      1.62 o 
   5   1  14       18.61       19.91      2.50 o 
   6   1  14        9.78       11.65      2.61 o 
  -6   2  14        2.48        2.45      2.24 o 
  -5   2  14       26.95       31.27      2.85 o 
  -4   2  14      101.31       92.59      3.62 o 
  -3   2  14       28.23       24.05      3.46 o 
  -2   2  14       15.24       13.71      1.96 o 
  -1   2  14      144.03      150.61      3.24 o 
   0   2  14       77.56       73.62      3.30 o 
   1   2  14      144.05      147.96      2.70 o 
   2   2  14       15.26       14.16      2.99 o 
   3   2  14       28.29       23.49      2.27 o 
   4   2  14      101.38       95.94      3.63 o 
   5   2  14       26.92       28.87      2.86 o 
   6   2  14        2.47        4.16      2.32 o 
  -6   3  14       30.05       36.91      4.77 o 
  -5   3  14       19.03       21.73      2.60 o 
  -4   3  14      117.63      117.22      3.49 o 
  -3   3  14       16.09       14.24      2.24 o 
  -2   3  14      789.21      718.57     16.26 o 
  -1   3  14       57.17       55.92      2.69 o 
   0   3  14       30.38       30.49      1.86 o 
   1   3  14       57.14       55.12      1.78 o 
   2   3  14      789.08      752.67     16.73 o 
   3   3  14       16.10       13.67      2.33 o 
   4   3  14      117.63      113.70      4.97 o 
   5   3  14       19.01       22.11      2.58 o 
   6   3  14       30.05       41.55      3.38 o 
  -6   4  14       12.99        8.80      3.63 o 
  -5   4  14       33.20       36.52      4.91 o 
  -4   4  14       24.49       26.48      3.05 o 
  -3   4  14       24.07       20.30      2.31 o 
  -2   4  14      101.63       99.27      2.43 o 
  -1   4  14      479.00      473.32      6.71 o 
   0   4  14      438.10      436.36      7.31 o 
   1   4  14      479.09      463.86      6.68 o 
   2   4  14      101.68      105.36      4.28 o 
   3   4  14       24.03       18.40      2.43 o 
   4   4  14       24.49       31.53      4.49 o 
   5   4  14       33.17       40.17      3.01 o 
   6   4  14       12.99        9.16      5.24 o 
  -6   5  14       18.03       13.54      3.02 o 
  -5   5  14       37.65       38.50      3.23 o 
  -4   5  14       35.27       38.11      2.90 o 
  -3   5  14      199.30      202.04      8.92 o 
  -2   5  14      172.31      176.29      6.51 o 
  -1   5  14       81.86       81.91      2.59 o 
   0   5  14       76.85       72.01      2.51 o 
   1   5  14       81.85       84.89      2.66 o 
   2   5  14      172.31      172.60      4.07 o 
   3   5  14      199.24      200.96      4.82 o 
   4   5  14       35.25       39.80      2.78 o 
   5   5  14       37.67       40.93      3.03 o 
   6   5  14       18.04       13.29      2.80 o 
  -5   6  14       55.38       58.66      4.21 o 
  -4   6  14        8.75        6.81      1.80 o 
  -3   6  14       18.79       18.43      2.26 o 
  -2   6  14        9.16        4.84      1.56 o 
  -1   6  14      143.38      142.89      3.49 o 
   0   6  14        1.21        2.51      1.32 o 
   1   6  14      143.38      143.60      3.48 o 
   2   6  14        9.19        4.26      1.80 o 
   3   6  14       18.79       16.86      2.02 o 
   4   6  14        8.77        7.81      2.53 o 
   5   6  14       55.41       62.54      4.43 o 
  -5   7  14       94.46      102.27      3.53 o 
  -4   7  14       10.11        9.86      1.68 o 
  -3   7  14      112.54      106.67      3.29 o 
  -2   7  14      133.08      135.56      3.61 o 
  -1   7  14      111.46      110.40      3.12 o 
   0   7  14        0.17       -0.37      1.32 o 
   1   7  14      111.51      112.92      3.16 o 
   2   7  14      133.18      137.13      5.16 o 
   3   7  14      112.52      109.96      4.04 o 
   4   7  14       10.09        9.15      4.55 o 
   5   7  14       94.52      105.00      4.23 o 
  -5   8  14       11.54       12.45      2.34 o 
  -4   8  14       33.48       35.74      2.23 o 
  -3   8  14       20.12       23.55      3.81 o 
  -2   8  14       46.65       48.20      2.51 o 
  -1   8  14      175.45      171.01      3.95 o 
   0   8  14      261.84      258.66      4.96 o 
   1   8  14      175.38      173.45      4.02 o 
   2   8  14       46.70       48.08      3.03 o 
   3   8  14       20.16       18.05      2.56 o 
   4   8  14       33.46       38.74      4.59 o 
   5   8  14       11.57       15.49      2.75 o 
  -5   9  14        3.86        2.82      2.82 o 
  -4   9  14       20.52       17.50      2.02 o 
  -3   9  14       50.90       51.20      2.64 o 
  -2   9  14      102.86      102.14      3.41 o 
  -1   9  14      317.37      323.15      5.75 o 
   0   9  14        4.48        2.60      1.58 o 
   1   9  14      317.44      321.43      5.85 o 
   2   9  14      102.87      101.55      4.67 o 
   3   9  14       50.90       55.79      5.61 o 
   4   9  14       20.50       20.63      4.27 o 
   5   9  14        3.85        1.90      2.33 o 
  -4  10  14       75.54       77.34      2.87 o 
  -3  10  14        9.72       12.61      3.11 o 
  -2  10  14       36.45       38.50      2.68 o 
  -1  10  14       95.36      104.51      4.21 o 
   0  10  14       48.41       42.69      2.83 o 
   1  10  14       95.38      109.47      3.48 o 
   2  10  14       36.50       33.56      3.16 o 
   3  10  14        9.73       13.32      2.58 o 
   4  10  14       75.49       82.62      4.06 o 
  -4  11  14        3.09        6.67      1.87 o 
  -3  11  14       27.62       27.28      2.67 o 
  -2  11  14      124.62      121.89      3.83 o 
  -1  11  14       21.25       21.54      2.83 o 
   0  11  14       14.84       17.99      3.60 o 
   1  11  14       21.26       24.69      6.10 o 
   2  11  14      124.62      126.88      5.46 o 
   3  11  14       27.62       20.92      3.01 o 
   4  11  14        3.07        3.33      2.74 o 
  -3  12  14       64.55       70.23      4.31 o 
  -2  12  14        0.03       -1.82      1.97 o 
  -1  12  14       32.80       36.51      2.85 o 
   0  12  14        1.69       -0.08      1.87 o 
   1  12  14       32.78       36.87      3.51 o 
   2  12  14        0.03       -0.13      2.32 o 
   3  12  14       64.59       75.19      4.09 o 
  -2  13  14       45.70       54.15      3.43 o 
  -1  13  14       11.20       12.30      2.35 o 
   0  13  14        6.24        3.10      2.45 o 
   1  13  14       11.22        9.77      2.70 o 
   2  13  14       45.71       56.62      6.02 o 
   0  14  14       82.08      102.91      6.60 o 
   1   0  15       32.08       26.81      4.65 o 
   2   0  15        1.62        0.75      1.17 o 
   3   0  15        0.02       -0.23      1.55 o 
   4   0  15        0.11       -0.61      1.71 o 
   5   0  15       63.50       82.38      3.70 o 
   6   0  15       16.13       18.44      2.91 o 
  -6   1  15        6.60       14.08      2.67 o 
  -5   1  15       16.00       14.22      2.46 o 
  -4   1  15       81.56       75.67      3.41 o 
  -3   1  15       61.33       51.21      2.82 o 
  -2   1  15      332.77      314.65      5.18 o 
  -1   1  15       57.44       66.47      2.31 o 
   0   1  15      117.99      108.21      2.81 o 
   1   1  15       57.49       63.46      3.46 o 
   2   1  15      332.82      314.15      5.15 o 
   3   1  15       61.35       56.14      2.85 o 
   4   1  15       81.50       74.26      3.38 o 
   5   1  15       16.01       15.51      2.48 o 
   6   1  15        6.58        8.76      2.55 o 
  -6   2  15       30.51       37.19      4.42 o 
  -5   2  15       29.33       38.85      4.69 o 
  -4   2  15        4.23        1.74      1.79 o 
  -3   2  15        2.65        3.49      1.76 o 
  -2   2  15       27.21       26.96      3.90 o 
  -1   2  15      266.63      251.43      4.92 o 
   0   2  15        0.17        0.13      1.46 o 
   1   2  15      266.55      255.79      3.77 o 
   2   2  15       27.16       24.52      3.65 o 
   3   2  15        2.63        4.26      1.67 o 
   4   2  15        4.25        3.77      1.78 o 
   5   2  15       29.33       33.61      3.02 o 
   6   2  15       30.55       44.27      4.88 o 
  -6   3  15        4.30        8.09      3.41 o 
  -5   3  15       36.18       40.31      3.24 o 
  -4   3  15       28.57       28.90      2.72 o 
  -3   3  15       51.01       51.31      3.66 o 
  -1   3  15      185.01      191.12      3.90 o 
   0   3  15        4.43        6.66      1.33 o 
   1   3  15      184.93      186.99      3.83 o 
   2   3  15      270.22      247.99      8.35 o 
   3   3  15       50.97       51.68      2.27 o 
   4   3  15       28.53       33.90      3.59 o 
   5   3  15       36.21       44.32      3.38 o 
   6   3  15        4.29        3.74      2.88 o 
  -5   4  15        6.79        4.10      2.17 o 
  -4   4  15       10.27        7.63      1.82 o 
  -3   4  15        1.51        1.51      1.64 o 
  -2   4  15        1.71        1.51      1.38 o 
  -1   4  15      134.49      128.67      4.15 o 
   0   4  15      449.62      411.55      6.27 o 
   1   4  15      134.47      125.81      3.19 o 
   2   4  15        1.70        0.37      1.65 o 
   3   4  15        1.50        0.66      1.38 o 
   4   4  15       10.24       12.72      2.29 o 
   5   4  15        6.78        4.12      2.16 o 
  -5   5  15        3.20        1.68      1.89 o 
  -4   5  15        0.87        1.91      1.66 o 
  -3   5  15       94.86       90.76      3.62 o 
  -2   5  15      137.45      143.98      3.61 o 
  -1   5  15       73.11       71.48      2.57 o 
   0   5  15        0.38       -1.19      1.19 o 
   1   5  15       73.09       69.81      2.54 o 
   2   5  15      137.44      139.96      4.36 o 
   3   5  15       94.84       96.68      2.92 o 
   4   5  15        0.86       -1.86      1.86 o 
   5   5  15        3.21        1.93      2.45 o 
  -5   6  15        2.43        6.44      2.56 o 
  -4   6  15        0.63        1.58      1.73 o 
  -3   6  15      110.25      119.27      5.25 o 
  -2   6  15        0.39       -0.71      1.47 o 
  -1   6  15      142.16      145.76      3.58 o 
   0   6  15       83.50       79.97      2.78 o 
   1   6  15      142.21      150.03      3.67 o 
   2   6  15        0.40       -0.99      1.68 o 
   3   6  15      110.24      112.01      4.80 o 
   4   6  15        0.64        0.63      1.97 o 
   5   6  15        2.43        7.68      4.43 o 
  -5   7  15       21.09       24.03      2.64 o 
  -4   7  15        0.74       -1.00      1.75 o 
  -3   7  15       31.32       33.60      3.15 o 
  -2   7  15       66.29       63.06      2.74 o 
  -1   7  15       48.34       47.80      3.58 o 
   0   7  15       61.77       64.14      3.47 o 
   1   7  15       48.36       51.16      2.40 o 
   2   7  15       66.30       66.06      3.29 o 
   3   7  15       31.34       32.07      2.97 o 
   4   7  15        0.75       -1.89      1.89 o 
   5   7  15       21.08       23.95      2.93 o 
  -4   8  15       30.73       29.86      5.46 o 
  -3   8  15        9.35        5.93      1.85 o 
  -2   8  15       78.48       82.96      3.82 o 
  -1   8  15      242.85      249.72      5.01 o 
   0   8  15       10.63       10.29      1.75 o 
   1   8  15      242.90      242.10      4.93 o 
   2   8  15       78.44       82.30      3.74 o 
   3   8  15        9.38        7.26      2.26 o 
   4   8  15       30.76       29.83      4.43 o 
  -4   9  15        1.81        0.53      1.96 o 
  -3   9  15       70.26       70.43      3.02 o 
  -2   9  15      136.07      140.12      3.98 o 
  -1   9  15       42.01       43.20      3.20 o 
   0   9  15        1.66        0.26      1.67 o 
   1   9  15       42.02       41.53      2.54 o 
   2   9  15      136.07      142.87      4.88 o 
   3   9  15       70.23       73.30      3.86 o 
   4   9  15        1.80        4.06      3.77 o 
  -4  10  15       17.02       18.02      2.20 o 
  -3  10  15       64.58       70.79      3.17 o 
  -2  10  15       60.85       67.96      3.12 o 
  -1  10  15       29.09       25.78      2.98 o 
   0  10  15      112.14      118.98      3.22 o 
   1  10  15       29.12       22.89      2.24 o 
   2  10  15       60.81       68.42      3.74 o 
   3  10  15       64.50       73.02      3.87 o 
   4  10  15       17.04       16.20      4.43 o 
  -3  11  15       61.19       68.95      3.39 o 
  -2  11  15       20.55       26.07      2.68 o 
  -1  11  15       49.45       45.03      6.42 o 
   0  11  15        0.44       -2.34      2.75 o 
   1  11  15       49.46       57.71      3.66 o 
   2  11  15       20.55       21.32      3.07 o 
   3  11  15       61.17       68.97      4.05 o 
  -2  12  15        7.73        9.04      2.93 o 
  -1  12  15        2.28        1.17      1.99 o 
   0  12  15       79.43       83.09      3.42 o 
   1  12  15        2.28       -2.36      2.36 o 
   2  12  15        7.72        2.83      2.60 o 
  -1  13  15       19.97       19.92      2.69 o 
   0  13  15        9.10       13.08      2.49 o 
   1  13  15       19.96       17.63      3.18 o 
   0   0  16      434.58      362.17     10.08 o 
   1   0  16       42.53       45.28      2.11 o 
   2   0  16        6.67        4.88      1.34 o 
   3   0  16        0.15        0.63      2.76 o 
   4   0  16        2.17       -0.72      3.21 o 
   5   0  16        4.26        2.41      2.08 o 
  -5   1  16       53.45       59.15      3.49 o 
  -4   1  16       19.43       21.75      2.64 o 
  -3   1  16       12.67        9.34      2.27 o 
  -2   1  16        1.85        0.60      1.32 o 
  -1   1  16        7.11        5.41      1.39 o 
   0   1  16       27.62       24.78      3.43 o 
   1   1  16        7.12        2.81      1.62 o 
   2   1  16        1.85        1.89      1.26 o 
   3   1  16       12.67       11.04      1.94 o 
   4   1  16       19.47       16.93      2.54 o 
   5   1  16       53.43       58.16      3.39 o 
  -5   2  16       79.16       79.75      3.87 o 
  -4   2  16        9.33        9.58      2.29 o 
  -3   2  16       98.52      100.76      5.57 o 
  -2   2  16        9.34        9.71      1.57 o 
  -1   2  16       23.23       16.99      2.53 o 
   0   2  16      827.49      791.60      9.95 o 
   1   2  16       23.22       15.32      4.35 o 
   2   2  16        9.32       10.72      1.53 o 
   3   2  16       98.58       91.81      3.61 o 
   4   2  16        9.32       11.13      2.14 o 
   5   2  16       79.18       83.10      3.94 o 
  -5   3  16        4.53        4.04      2.39 o 
  -4   3  16       28.27       34.85      2.91 o 
  -3   3  16       57.85       53.00      3.09 o 
  -2   3  16        3.98        4.46      1.74 o 
  -1   3  16        1.50        2.74      1.39 o 
   0   3  16       47.75       47.04      2.84 o 
   1   3  16        1.50        0.34      1.32 o 
   2   3  16        3.98        3.03      2.33 o 
   3   3  16       57.85       60.62      3.11 o 
   4   3  16       28.30       33.29      5.21 o 
   5   3  16        4.53        6.07      2.39 o 
  -5   4  16       68.55       83.32      3.98 o 
  -4   4  16        2.36        2.99      1.99 o 
  -3   4  16        1.33        2.60      1.89 o 
  -2   4  16       38.47       36.28      2.75 o 
  -1   4  16      269.00      259.48      7.62 o 
   0   4  16       31.49       31.08      3.41 o 
   1   4  16      268.89      267.87      4.87 o 
   2   4  16       38.51       36.92      2.70 o 
   3   4  16        1.36       -0.41      1.74 o 
   4   4  16        2.35        1.23      2.08 o 
   5   4  16       68.56       84.24      4.05 o 
  -5   5  16       35.97       50.23      3.50 o 
  -4   5  16        4.12        7.34      2.21 o 
  -3   5  16       60.35       52.95      3.14 o 
  -2   5  16       31.47       30.54      2.26 o 
  -1   5  16        1.14        0.74      1.41 o 
   0   5  16       84.22       83.44      3.73 o 
   1   5  16        1.14       -0.79      1.39 o 
   2   5  16       31.46       30.04      2.74 o 
   3   5  16       60.35       51.80      3.15 o 
   4   5  16        4.12        4.00      1.93 o 
   5   5  16       35.97       46.20      3.66 o 
  -5   6  16        0.98       -0.14      2.43 o 
  -4   6  16        6.82        5.54      1.94 o 
  -3   6  16       13.84       12.39      2.36 o 
  -2   6  16       76.98       78.63      2.92 o 
  -1   6  16       48.35       49.15      2.39 o 
   0   6  16       46.49       41.64      2.32 o 
   1   6  16       48.28       51.20      2.44 o 
   2   6  16       76.93       77.06      3.47 o 
   3   6  16       13.79       11.63      2.68 o 
   4   6  16        6.83       11.27      3.69 o 
   5   6  16        0.98        1.28      2.45 o 
  -4   7  16       26.89       35.60      2.71 o 
  -3   7  16       23.30       23.04      4.39 o 
  -2   7  16       72.20       70.00      4.17 o 
  -1   7  16       35.22       36.02      2.39 o 
   0   7  16       11.16        7.07      1.72 o 
   1   7  16       35.24       30.35      2.54 o 
   2   7  16       72.20       75.84      3.58 o 
   3   7  16       23.32       18.00      2.60 o 
   4   7  16       26.89       32.70      4.93 o 
  -4   8  16        1.00        1.88      2.08 o 
  -3   8  16       29.76       27.57      2.52 o 
  -2   8  16       25.37       24.27      3.86 o 
  -1   8  16       20.51       24.00      2.81 o 
   0   8  16      742.80      730.01     12.39 o 
   1   8  16       20.55       17.27      2.28 o 
   2   8  16       25.34       20.50      2.80 o 
   3   8  16       29.76       21.43      4.07 o 
   4   8  16        0.99        3.08      3.29 o 
  -4   9  16        6.66        7.71      2.29 o 
  -3   9  16       11.36        7.17      2.07 o 
  -2   9  16       44.99       48.76      2.89 o 
  -1   9  16        4.61        4.90      2.77 o 
   0   9  16      118.56      120.52      3.69 o 
   1   9  16        4.61        2.08      1.95 o 
   2   9  16       45.00       44.09      3.53 o 
   3   9  16       11.38        8.15      2.60 o 
   4   9  16        6.67        2.15      3.85 o 
  -3  10  16        4.85        5.38      2.49 o 
  -2  10  16        5.72        7.31      2.06 o 
  -1  10  16       52.21       54.05      3.56 o 
   0  10  16      203.04      209.59      4.92 o 
   1  10  16       52.20       53.62      2.88 o 
   2  10  16        5.70        6.75      2.54 o 
   3  10  16        4.85        1.68      2.62 o 
  -2  11  16       54.64       59.94      3.21 o 
  -1  11  16        3.22        2.97      2.46 o 
   0  11  16       57.95       61.43      3.11 o 
   1  11  16        3.22        0.71      2.37 o 
   2  11  16       54.65       56.86      3.79 o 
  -1  12  16       14.79       13.69      2.48 o 
   0  12  16        3.97        4.85      2.28 o 
   1  12  16       14.80       12.78      2.87 o 
   1   0  17       40.92       36.40      2.46 o 
   2   0  17       49.40       54.38      2.57 o 
   3   0  17       17.14       20.77      2.46 o 
   4   0  17        5.70        6.19      2.20 o 
   5   0  17        0.01        0.52      2.24 o 
  -5   1  17       18.76       15.11      2.73 o 
  -4   1  17       46.68       47.24      3.25 o 
  -3   1  17        9.36        5.14      1.93 o 
  -2   1  17        5.55        5.15      2.14 o 
  -1   1  17       54.95       49.83      2.26 o 
   0   1  17      111.50      119.93      4.00 o 
   1   1  17       54.90       50.43      2.89 o 
   2   1  17        5.55        4.28      1.57 o 
   3   1  17        9.36        6.73      2.77 o 
   4   1  17       46.70       46.36      3.20 o 
   5   1  17       18.75       11.86      4.40 o 
  -5   2  17       11.57       14.52      2.76 o 
  -4   2  17        9.29        8.20      4.92 o 
  -3   2  17        3.86        2.19      2.01 o 
  -2   2  17       80.03       76.70      3.47 o 
  -1   2  17      214.22      206.15      4.26 o 
   0   2  17      715.56      663.66     12.83 o 
   1   2  17      214.20      204.18      5.28 o 
   2   2  17       80.03       76.92      3.44 o 
   3   2  17        3.88        0.99      1.76 o 
   4   2  17        9.29       13.90      2.32 o 
   5   2  17       11.56       14.22      2.82 o 
  -5   3  17        4.83        8.34      4.63 o 
  -4   3  17       36.61       43.25      3.35 o 
  -3   3  17       29.13       27.26      4.55 o 
  -2   3  17      113.76      116.42      4.11 o 
  -1   3  17       35.69       37.11      2.18 o 
   0   3  17      224.69      229.88      5.68 o 
   1   3  17       35.68       26.83      2.60 o 
   2   3  17      113.73      118.57      4.10 o 
   3   3  17       29.16       31.24      2.82 o 
   4   3  17       36.64       40.05      3.29 o 
   5   3  17        4.82        9.46      2.81 o 
  -5   4  17        9.93       11.68      2.85 o 
  -4   4  17       20.38       23.63      2.90 o 
  -3   4  17       61.95       64.63      3.44 o 
  -2   4  17       12.65        9.89      2.04 o 
  -1   4  17       21.04       21.59      2.70 o 
   0   4  17      625.25      569.96     10.20 o 
   1   4  17       21.02       17.35      3.12 o 
   2   4  17       12.63        8.49      2.06 o 
   3   4  17       61.97       63.77      4.99 o 
   4   4  17       20.39       22.68      2.68 o 
   5   4  17        9.92       13.43      2.70 o 
  -4   5  17       29.58       46.22      3.60 o 
  -3   5  17        0.05        0.54      2.11 o 
  -2   5  17       23.02       20.75      4.00 o 
  -1   5  17        5.90        6.61      1.70 o 
   0   5  17      123.23      141.67      4.75 o 
   1   5  17        5.89        5.51      2.30 o 
   2   5  17       23.01       15.57      3.65 o 
   3   5  17        0.05       -2.41      2.94 o 
   4   5  17       29.59       38.05      5.06 o 
  -4   6  17       11.88       20.83      3.04 o 
  -3   6  17       25.45       22.31      2.82 o 
  -2   6  17        1.09        0.25      3.34 o 
  -1   6  17       21.12       21.13      2.07 o 
   0   6  17       82.62       86.49      3.07 o 
   1   6  17       21.13       26.60      3.43 o 
   2   6  17        1.09        0.64      2.05 o 
   3   6  17       25.42       24.55      2.86 o 
   4   6  17       11.86       15.67      4.06 o 
  -4   7  17       21.32       29.44      2.77 o 
  -3   7  17       32.47       40.43      4.30 o 
  -2   7  17       27.34       32.27      2.94 o 
  -1   7  17       10.59       13.64      3.47 o 
   0   7  17       13.95       14.43      2.27 o 
   1   7  17       10.59       11.88      1.92 o 
   2   7  17       27.34       28.71      2.95 o 
   3   7  17       32.50       34.76      3.35 o 
   4   7  17       21.28       15.43      4.45 o 
  -3   8  17       24.56       34.12      3.32 o 
  -2   8  17        1.81        3.91      2.07 o 
  -1   8  17       95.11      107.16      4.36 o 
   0   8  17      118.37      130.92      3.90 o 
   1   8  17       95.14       99.68      3.41 o 
   2   8  17        1.81        0.97      2.24 o 
   3   8  17       24.49       25.37      5.01 o 
  -3   9  17       11.81       10.20      3.68 o 
  -2   9  17       27.47       30.60      2.68 o 
  -1   9  17        2.84        1.58      3.47 o 
   0   9  17      197.68      209.15      4.93 o 
   1   9  17        2.83        1.52      1.92 o 
   2   9  17       27.48       24.24      3.18 o 
   3   9  17       11.80        7.67      2.72 o 
  -2  10  17       47.98       56.00      3.22 o 
  -1  10  17       28.29       35.40      5.67 o 
   0  10  17        3.64        1.28      2.03 o 
   1  10  17       28.33       29.62      2.73 o 
   2  10  17       47.99       52.35      3.85 o 
  -1  11  17       10.42       10.88      3.46 o 
   0  11  17       15.27       15.31      2.45 o 
   1  11  17       10.40       11.98      2.91 o 
   0   0  18        0.00       -1.56      2.25 o 
   1   0  18        2.35        2.58      1.84 o 
   2   0  18        5.42        3.81      1.64 o 
   3   0  18       24.35       25.83      2.97 o 
   4   0  18        6.72        5.49      2.40 o 
  -4   1  18       15.92       16.26      2.65 o 
  -3   1  18       15.69       19.35      3.24 o 
  -2   1  18      103.61      104.43      8.67 o 
  -1   1  18       36.82       32.46      4.28 o 
   0   1  18       17.75       20.61      2.44 o 
   1   1  18       36.80       33.95      2.88 o 
   2   1  18      103.65      101.57      3.85 o 
   3   1  18       15.72       19.41      5.05 o 
   4   1  18       15.88       12.43      2.39 o 
  -4   2  18       13.73       15.96      2.62 o 
  -3   2  18       15.63       13.78      3.21 o 
  -2   2  18       19.54       14.56      2.34 o 
  -1   2  18       31.54       28.64      3.62 o 
   0   2  18        2.13        5.52      2.70 o 
   1   2  18       31.53       25.19      2.68 o 
   2   2  18       19.54       17.22      2.73 o 
   3   2  18       15.58       14.72      3.61 o 
   4   2  18       13.73       12.94      5.10 o 
  -4   3  18       45.18       52.79      3.67 o 
  -3   3  18       54.87       66.74      3.60 o 
  -2   3  18       14.85       15.36      2.44 o 
  -1   3  18       32.47       36.52      4.97 o 
   0   3  18      103.61      120.00      4.25 o 
   1   3  18       32.43       30.40      3.16 o 
   2   3  18       14.87       13.82      5.87 o 
   3   3  18       54.91       62.98      5.17 o 
   4   3  18       45.13       51.62      3.31 o 
  -4   4  18        2.28       -0.80      2.32 o 
  -3   4  18       23.64       26.85      3.04 o 
  -2   4  18        4.78        4.05      2.12 o 
  -1   4  18       13.67        8.94      1.75 o 
   0   4  18       53.47       55.54      2.82 o 
   1   4  18       13.66        9.15      2.14 o 
   2   4  18        4.78        1.79      1.98 o 
   3   4  18       23.62       21.51      4.24 o 
   4   4  18        2.29        7.50      3.71 o 
  -4   5  18       68.33       71.05      7.01 o 
  -3   5  18       25.38       36.45      3.29 o 
  -2   5  18       15.43       16.45      5.05 o 
  -1   5  18       57.73       54.58      3.14 o 
   0   5  18        6.23        4.36      1.71 o 
   1   5  18       57.70       48.71      4.11 o 
   2   5  18       15.45       13.99      3.88 o 
   3   5  18       25.38       39.33      5.06 o 
   4   5  18       68.34       76.00      5.94 o 
  -4   6  18        6.65        9.78      2.85 o 
  -3   6  18       17.16       18.44      2.87 o 
  -2   6  18        5.53        4.21      2.29 o 
  -1   6  18        0.44       -0.19      1.98 o 
   0   6  18       19.32       17.73      2.82 o 
   1   6  18        0.44       -1.62      1.64 o 
   2   6  18        5.53        3.18      3.87 o 
   3   6  18       17.18       12.07      4.14 o 
   4   6  18        6.65        3.02      3.61 o 
  -3   7  18       25.08       29.65      4.61 o 
  -2   7  18        2.28       -0.51      2.20 o 
  -1   7  18       34.37       31.63      4.20 o 
   0   7  18       36.76       37.21      4.38 o 
   1   7  18       34.33       32.40      4.53 o 
   2   7  18        2.28        3.75      2.31 o 
   3   7  18       25.08       31.01      3.42 o 
  -3   8  18       20.77       22.85      3.20 o 
  -2   8  18        0.45        1.04      2.02 o 
  -1   8  18        3.28        3.16      2.42 o 
   0   8  18        0.71       -1.47      1.97 o 
   1   8  18        3.29        0.43      1.85 o 
   2   8  18        0.45        1.55      2.39 o 
   3   8  18       20.81       26.45     10.01 o 
  -2   9  18       22.52       24.63      2.69 o 
  -1   9  18       92.83      100.90      6.79 o 
   0   9  18      108.64      123.10      4.00 o 
   1   9  18       92.88      100.37      3.68 o 
   2   9  18       22.51       26.70      3.27 o 
  -1  10  18        1.93       -0.53      2.59 o 
   0  10  18       59.52       70.23      5.65 o 
   1  10  18        1.93       -1.43      2.11 o 
   1   0  19        1.02       -1.89      1.89 o 
   2   0  19       30.40       37.47      4.67 o 
   3   0  19        0.29        0.36      2.22 o 
   4   0  19        8.26        7.85      2.69 o 
  -4   1  19        8.18        2.84      2.57 o 
  -3   1  19       46.10       50.11      3.35 o 
  -2   1  19       20.97       23.89      3.85 o 
  -1   1  19       99.71       99.04      3.95 o 
   0   1  19        3.02        5.81      2.90 o 
   1   1  19       99.65       88.43      3.86 o 
   2   1  19       20.95       25.41      6.54 o 
   3   1  19       46.07       47.44      4.69 o 
   4   1  19        8.20        9.75      2.53 o 
  -4   2  19        8.75       15.06      2.92 o 
  -3   2  19        3.87        4.41      2.26 o 
  -2   2  19       69.86       71.01      3.71 o 
  -1   2  19       61.48       69.92      3.45 o 
   0   2  19       27.66       25.57      2.75 o 
   1   2  19       61.51       61.14      3.38 o 
   2   2  19       69.84       71.87      3.62 o 
   3   2  19        3.87       -1.46      3.00 o 
   4   2  19        8.75       11.65      2.77 o 
  -4   3  19       38.60       49.95      3.98 o 
  -3   3  19       28.04       40.10      3.46 o 
  -2   3  19       34.89       44.49      3.35 o 
  -1   3  19       45.39       48.64      2.73 o 
   0   3  19       11.93       10.95      2.89 o 
   1   3  19       45.36       45.15      3.07 o 
   2   3  19       34.87       38.15      6.05 o 
   3   3  19       28.02       29.25      4.69 o 
   4   3  19       38.59       53.14      5.75 o 
  -3   4  19       37.50       47.55      3.45 o 
  -2   4  19       56.44       60.90      3.43 o 
  -1   4  19       11.86       11.69      2.01 o 
   0   4  19       16.13       10.20      2.20 o 
   1   4  19       11.87        8.96      2.49 o 
   2   4  19       56.44       55.47      3.47 o 
   3   4  19       37.53       40.68      5.22 o 
  -3   5  19        1.78        2.55      2.42 o 
  -2   5  19        6.13        4.03      2.30 o 
  -1   5  19        4.13        0.97      2.24 o 
   0   5  19        1.45        4.25      1.79 o 
   1   5  19        4.12        2.11      2.22 o 
   2   5  19        6.14        2.47      2.21 o 
   3   5  19        1.77        2.12      3.53 o 
  -3   6  19       17.90       19.83      5.25 o 
  -2   6  19        9.09        9.43      2.66 o 
  -1   6  19       51.86       52.51      3.43 o 
   0   6  19       21.59       25.33      3.12 o 
   1   6  19       51.88       51.93      3.38 o 
   2   6  19        9.09       12.48      2.61 o 
   3   6  19       17.88       22.43      4.80 o 
  -2   7  19       15.00       19.58      3.59 o 
  -1   7  19        5.78        2.37      2.25 o 
   0   7  19       24.65       20.87      2.61 o 
   1   7  19        5.79        7.96      4.51 o 
   2   7  19       15.01       13.55      5.79 o 
  -2   8  19       13.62       13.53      3.02 o 
  -1   8  19       11.25       13.80      2.75 o 
   0   8  19       29.96       37.88      3.47 o 
   1   8  19       11.25       11.16      2.24 o 
   2   8  19       13.62        4.73      2.56 o 
  -1   9  19       29.55       27.63      4.85 o 
   0   9  19       39.74       51.81      3.79 o 
   1   9  19       29.53       25.91      4.85 o 
   0   0  20       27.70       20.52      3.71 o 
   1   0  20      122.23      140.77      4.79 o 
   2   0  20        0.02        0.72      3.16 o 
   3   0  20       10.03       11.83      3.69 o 
  -3   1  20       13.44       19.94      3.43 o 
  -2   1  20       23.95       23.60      4.35 o 
  -1   1  20       67.34       74.24      3.74 o 
   0   1  20       45.89       49.65      3.25 o 
   1   1  20       67.34       72.87      3.82 o 
   2   1  20       23.95       29.09      4.45 o 
   3   1  20       13.41       12.38      3.98 o 
  -3   2  20       18.60       26.55      3.18 o 
  -2   2  20       47.94       45.24      4.40 o 
  -1   2  20       45.73       49.57      3.25 o 
   0   2  20        1.22        2.93      5.06 o 
   1   2  20       45.74       45.40      3.17 o 
   2   2  20       47.95       48.82      5.33 o 
   3   2  20       18.58       26.31      4.75 o 
  -3   3  20       11.24       25.43      8.80 o 
  -2   3  20       37.96       45.78      3.37 o 
  -1   3  20       28.38       25.06      3.10 o 
   0   3  20      121.21      129.20      4.67 o 
   1   3  20       28.37       25.07      6.48 o 
   2   3  20       37.93       41.20      3.56 o 
   3   3  20       11.26       17.61      4.30 o 
  -3   4  20       32.00       56.75      4.05 o 
  -2   4  20        3.67        5.28      2.28 o 
  -1   4  20       67.06       63.67      5.06 o 
   0   4  20       64.61       66.29      3.68 o 
   1   4  20       67.08       65.70      3.69 o 
   2   4  20        3.67       -0.98      2.38 o 
   3   4  20       32.05       57.33      6.07 o 
  -2   5  20        4.31        5.58      2.59 o 
  -1   5  20        1.14        2.77      2.77 o 
   0   5  20        8.99       11.88      3.08 o 
   1   5  20        1.15       -0.36      2.22 o 
   2   5  20        4.30       -0.42      2.38 o 
  -2   6  20       16.35       27.56      3.30 o 
  -1   6  20        4.63        5.62      2.52 o 
   0   6  20        4.32        6.38      2.63 o 
   1   6  20        4.63        3.87      3.47 o 
   2   6  20       16.35       15.42      3.33 o 
  -1   7  20        1.81        3.93      2.45 o 
   0   7  20        0.75        1.43      2.17 o 
   1   7  20        1.81        1.92      3.20 o 
   1   0  21       53.82       63.39      3.78 o 
   2   0  21       22.66       30.73      4.77 o 
  -2   1  21       83.52       87.03      6.07 o 
  -1   1  21       33.30       28.11      3.25 o 
   0   1  21        0.42        0.89      2.27 o 
   1   1  21       33.34       43.07      3.51 o 
   2   1  21       83.56       94.30      6.36 o 
  -2   2  21        8.49       13.10      3.95 o 
  -1   2  21       62.23       65.91      3.77 o 
   0   2  21        1.71        2.35      2.31 o 
   1   2  21       62.21       70.79      7.19 o 
   2   2  21        8.48        6.10      3.74 o 
  -2   3  21       29.68       33.04      4.99 o 
  -1   3  21       29.78       38.56      4.69 o 
   0   3  21        7.31        6.17      2.70 o 
   1   3  21       29.83       28.95      3.20 o 
   2   3  21       29.72       42.69      5.60 o 
  -1   4  21        5.57        6.52      3.34 o 
   0   4  21        4.28       -0.77      2.29 o 
   1   4  21        5.57        3.45      2.62 o 
  -1   5  21        9.72        5.04      3.53 o 
   0   5  21        1.23        3.92      2.56 o 
   1   5  21        9.74        5.96      2.72 o 
   0   0  22        6.96        6.07      3.79 o 
   0   1  22        3.79        2.34      2.45 o 
                                                 
