# Supplementary material for: 1-(2,6-Diiso­propyl­phen­yl)-1H-benzimidazole
Source: Acta Crystallogr Sect E Struct Rep Online. 2013 Jul 27;69(Pt 8):o1330. doi: 10.1107/S1600536813020473 (PMC3793814; doi:10.1107/S1600536813020473)
Supplement: Supplementary file 3 [file e-69-o1330-Isup3.cml]

<?xml version="1.0" encoding="UTF-8"?>
<cml convention="cmlDict:cmllite" xmlns="http://www.xml-cml.org/schema" xmlns:cmlDict="http://www.xml-cml.org/dictionary/cml/" xmlns:nameDict="http://www.xml-cml.org/dictionary/cml/name/">
  <molecule id="m1">
    <name dictRef="nameDict:unknown">1-(2,6-Diisopropylphenyl)-1H-benzimidazole</name>
    <atomArray>
      <atom id="a1" elementType="C"/>
      <atom id="a2" elementType="C"/>
      <atom id="a3" elementType="C"/>
      <atom id="a42" elementType="H"/>
      <atom id="a43" elementType="H"/>
      <atom id="a44" elementType="H"/>
      <atom id="a45" elementType="H"/>
      <atom id="a46" elementType="H"/>
      <atom id="a47" elementType="H"/>
      <atom id="a48" elementType="H"/>
      <atom id="a4" elementType="C" hydrogenCount="0">
        <label value="1" dictRef="cmlDict:locant"/>
      </atom>
      <atom id="a5" elementType="C" hydrogenCount="0">
        <label value="2" dictRef="cmlDict:locant"/>
      </atom>
      <atom id="a6" elementType="C">
        <label value="3" dictRef="cmlDict:locant"/>
      </atom>
      <atom id="a7" elementType="C">
        <label value="4" dictRef="cmlDict:locant"/>
      </atom>
      <atom id="a8" elementType="C">
        <label value="5" dictRef="cmlDict:locant"/>
      </atom>
      <atom id="a9" elementType="C" hydrogenCount="0">
        <label value="6" dictRef="cmlDict:locant"/>
      </atom>
      <atom id="a49" elementType="H"/>
      <atom id="a50" elementType="H"/>
      <atom id="a51" elementType="H"/>
      <atom id="a30" elementType="N" hydrogenCount="0">
        <label value="1" dictRef="cmlDict:locant"/>
        <label value="N" dictRef="cmlDict:locant"/>
      </atom>
      <atom id="a31" elementType="C">
        <label value="2" dictRef="cmlDict:locant"/>
      </atom>
      <atom id="a32" elementType="N" hydrogenCount="0">
        <label value="3" dictRef="cmlDict:locant"/>
        <label value="N'" dictRef="cmlDict:locant"/>
      </atom>
      <atom id="a33" elementType="C" hydrogenCount="0">
        <label value="3a" dictRef="cmlDict:locant"/>
      </atom>
      <atom id="a34" elementType="C">
        <label value="4" dictRef="cmlDict:locant"/>
      </atom>
      <atom id="a35" elementType="C">
        <label value="5" dictRef="cmlDict:locant"/>
      </atom>
      <atom id="a36" elementType="C">
        <label value="6" dictRef="cmlDict:locant"/>
      </atom>
      <atom id="a37" elementType="C">
        <label value="7" dictRef="cmlDict:locant"/>
      </atom>
      <atom id="a38" elementType="C" hydrogenCount="0">
        <label value="7a" dictRef="cmlDict:locant"/>
      </atom>
      <atom id="a52" elementType="H"/>
      <atom id="a53" elementType="H"/>
      <atom id="a54" elementType="H"/>
      <atom id="a55" elementType="H"/>
      <atom id="a56" elementType="H"/>
      <atom id="a39" elementType="C"/>
      <atom id="a40" elementType="C"/>
      <atom id="a41" elementType="C"/>
      <atom id="a57" elementType="H"/>
      <atom id="a58" elementType="H"/>
      <atom id="a59" elementType="H"/>
      <atom id="a60" elementType="H"/>
      <atom id="a61" elementType="H"/>
      <atom id="a62" elementType="H"/>
      <atom id="a63" elementType="H"/>
    </atomArray>
    <bondArray>
      <bond id="a1_a2" atomRefs2="a1 a2" order="S"/>
      <bond id="a1_a3" atomRefs2="a1 a3" order="S"/>
      <bond id="a1_a42" atomRefs2="a1 a42" order="S"/>
      <bond id="a2_a43" atomRefs2="a2 a43" order="S"/>
      <bond id="a2_a44" atomRefs2="a2 a44" order="S"/>
      <bond id="a2_a45" atomRefs2="a2 a45" order="S"/>
      <bond id="a3_a46" atomRefs2="a3 a46" order="S"/>
      <bond id="a3_a47" atomRefs2="a3 a47" order="S"/>
      <bond id="a3_a48" atomRefs2="a3 a48" order="S"/>
      <bond id="a4_a5" atomRefs2="a4 a5" order="D"/>
      <bond id="a5_a6" atomRefs2="a5 a6" order="S"/>
      <bond id="a6_a7" atomRefs2="a6 a7" order="D"/>
      <bond id="a7_a8" atomRefs2="a7 a8" order="S"/>
      <bond id="a8_a9" atomRefs2="a8 a9" order="D"/>
      <bond id="a9_a4" atomRefs2="a9 a4" order="S"/>
      <bond id="a6_a49" atomRefs2="a6 a49" order="S"/>
      <bond id="a7_a50" atomRefs2="a7 a50" order="S"/>
      <bond id="a8_a51" atomRefs2="a8 a51" order="S"/>
      <bond id="a1_a5" atomRefs2="a1 a5" order="S"/>
      <bond id="a30_a31" atomRefs2="a30 a31" order="S"/>
      <bond id="a31_a32" atomRefs2="a31 a32" order="D"/>
      <bond id="a32_a33" atomRefs2="a32 a33" order="S"/>
      <bond id="a33_a38" atomRefs2="a33 a38" order="D"/>
      <bond id="a38_a30" atomRefs2="a38 a30" order="S"/>
      <bond id="a37_a36" atomRefs2="a37 a36" order="D"/>
      <bond id="a36_a35" atomRefs2="a36 a35" order="S"/>
      <bond id="a35_a34" atomRefs2="a35 a34" order="D"/>
      <bond id="a38_a37" atomRefs2="a38 a37" order="S"/>
      <bond id="a34_a33" atomRefs2="a34 a33" order="S"/>
      <bond id="a31_a52" atomRefs2="a31 a52" order="S"/>
      <bond id="a34_a53" atomRefs2="a34 a53" order="S"/>
      <bond id="a35_a54" atomRefs2="a35 a54" order="S"/>
      <bond id="a36_a55" atomRefs2="a36 a55" order="S"/>
      <bond id="a37_a56" atomRefs2="a37 a56" order="S"/>
      <bond id="a4_a30" atomRefs2="a4 a30" order="S"/>
      <bond id="a39_a40" atomRefs2="a39 a40" order="S"/>
      <bond id="a39_a41" atomRefs2="a39 a41" order="S"/>
      <bond id="a39_a57" atomRefs2="a39 a57" order="S"/>
      <bond id="a40_a58" atomRefs2="a40 a58" order="S"/>
      <bond id="a40_a59" atomRefs2="a40 a59" order="S"/>
      <bond id="a40_a60" atomRefs2="a40 a60" order="S"/>
      <bond id="a41_a61" atomRefs2="a41 a61" order="S"/>
      <bond id="a41_a62" atomRefs2="a41 a62" order="S"/>
      <bond id="a41_a63" atomRefs2="a41 a63" order="S"/>
      <bond id="a39_a9" atomRefs2="a39 a9" order="S"/>
    </bondArray>
  </molecule>
</cml>
